# Supplementary material for: USP52 inhibits cell ferroptosis via Hippo–YAP pathway and blocks immunotherapy in colorectal cancer
Source: J Biol Chem. 2025 Sep 15;301(11):110725. doi: 10.1016/j.jbc.2025.110725 (PMC12554183; doi:10.1016/j.jbc.2025.110725)
Supplement: Supplementary Tables [file mmc1.xlsx]

## Sheet: Table S1
Table-S1: Ferroptosis-related genes
ACSL4
AKR1C1
AKR1C2
AKR1C3
ALOX15
ALOX5
ALOX12
ATP5MC3
CARS
CBS
CD44
CHAC1
CISD1
CS
DPP4
FANCD2
GCLC
GCLM
GLS2
GPX4
GSS
HMGCR
HSPB1
CRYAB
LPCAT3
MT1G
NCOA4
PTGS2
RPL8
SAT1
SLC7A11
FDFT1
TFRC
TP53
EMC2
AIFM2
PHKG2
HSBP1
ACO1
FTH1
STEAP3
NFS1
ACSL3
ACACA
PEBP1
ZEB1
SQLE
FADS2
NFE2L2
KEAP1
NQO1
NOX1
ABCC1
SLC1A5
GOT1
G6PD
PGD
IREB2
HMOX1
ACSF2

## Sheet: Table S2
Table-S2: FerroptosisScore in TCGA-COAD cohort
id	FerroptosisScore
TCGA-A6-6780-01A-11R-A278-07	1.99685
TCGA-CM-5868-01A-01R-1653-07	2.18481
TCGA-CA-6716-01A-11R-1839-07	1.90045
TCGA-AY-A8YK-01A-11R-A41B-07	2.17597
TCGA-CM-6164-01A-11R-1653-07	2.08736
TCGA-D5-6530-01A-11R-1723-07	2.03967
TCGA-G4-6323-01A-11R-1723-07	2.00235
TCGA-NH-A50V-01A-11R-A28H-07	2.13442
TCGA-QL-A97D-01A-12R-A41B-07	2.11956
TCGA-AA-3655-01A-02R-1723-07	2.14177
TCGA-A6-5656-01A-21R-A278-07	2.13042
TCGA-DM-A0XD-01A-12R-A155-07	2.18605
TCGA-DM-A28K-01A-21R-A32Y-07	1.95067
TCGA-A6-A565-01A-31R-A28H-07	1.8811
TCGA-A6-6648-01A-11R-1774-07	2.06908
TCGA-D5-5541-01A-01R-1653-07	2.30161
TCGA-CM-6679-01A-11R-1839-07	1.90821
TCGA-AA-A02K-01A-03R-A32Y-07	2.18838
TCGA-CM-6677-01A-11R-1839-07	2.16489
TCGA-G4-6306-01A-11R-1774-07	2.43649
TCGA-AA-3712-01A-21R-1723-07	2.00651
TCGA-CM-6170-01A-11R-1653-07	2.12046
TCGA-AZ-6600-01A-11R-1774-07	2.23114
TCGA-AA-A00O-01A-02R-A089-07	2.02101
TCGA-DM-A1HA-01A-11R-A155-07	1.88294
TCGA-F4-6460-01A-11R-1774-07	2.19554
TCGA-CM-6162-01A-11R-1653-07	2.23681
TCGA-AA-3511-01A-21R-1839-07	2.18696
TCGA-CM-6167-01A-11R-1653-07	2.00522
TCGA-DM-A1D6-01A-21R-A155-07	2.04929
TCGA-DM-A0X9-01A-11R-A155-07	2.16136
TCGA-AY-A71X-01A-12R-A37K-07	2.00874
TCGA-DM-A1D8-01A-11R-A155-07	2.07707
TCGA-AY-6196-01A-11R-1723-07	2.21451
TCGA-A6-6650-01A-11R-A278-07	2.09258
TCGA-G4-6625-01A-21R-1774-07	2.06401
TCGA-AA-A022-01A-21R-A16W-07	1.94896
TCGA-F4-6459-01A-11R-1774-07	2.38503
TCGA-D5-6529-01A-11R-1774-07	2.10823
TCGA-CM-5348-01A-21R-1723-07	2.08507
TCGA-DM-A28C-01A-11R-A32Y-07	2.00576
TCGA-AD-5900-01A-11R-1653-07	2.20528
TCGA-AZ-6599-01A-11R-1774-07	1.8809
TCGA-G4-6586-01A-11R-1774-07	2.15204
TCGA-NH-A6GA-01A-11R-A37K-07	2.10301
TCGA-A6-6782-01A-11R-1839-07	2.31009
TCGA-F4-6461-01A-11R-1774-07	1.96868
TCGA-AA-A02Y-01A-43R-A32Y-07	2.33671
TCGA-AA-3846-01A-01R-1022-07	2.16826
TCGA-AZ-6603-01A-11R-1839-07	2.19483
TCGA-A6-6649-01A-11R-1774-07	2.20005
TCGA-CA-5797-01A-01R-1653-07	2.22142
TCGA-3L-AA1B-01A-11R-A37K-07	1.91897
TCGA-CK-5914-01A-11R-1653-07	2.103
TCGA-D5-6541-01A-11R-1723-07	2.30379
TCGA-CM-6675-01A-11R-1839-07	2.29976
TCGA-G4-6320-01A-11R-1723-07	2.07108
TCGA-5M-AATA-01A-31R-A41B-07	2.15215
TCGA-AA-A01I-01A-02R-A089-07	2.38737
TCGA-A6-5660-01A-01R-1653-07	2.1237
TCGA-CK-6747-01A-11R-1839-07	2.22041
TCGA-4N-A93T-01A-11R-A37K-07	2.07331
TCGA-NH-A6GB-01A-11R-A37K-07	2.19545
TCGA-D5-6931-01A-11R-1928-07	2.25095
TCGA-CM-6168-01A-11R-1653-07	2.19415
TCGA-G4-6314-01A-11R-1723-07	1.87807
TCGA-F4-6854-01A-11R-1928-07	2.18454
TCGA-AZ-6605-01A-11R-1839-07	2.22215
TCGA-D5-6924-01A-11R-1928-07	2.12485
TCGA-DM-A1D4-01A-21R-A155-07	2.00399
TCGA-DM-A1D9-01A-11R-A155-07	2.08634
TCGA-D5-6928-01A-11R-1928-07	1.88952
TCGA-AA-A02W-01A-01R-A00A-07	2.16621
TCGA-CK-6746-01A-11R-1839-07	2.03897
TCGA-CA-6719-01A-11R-1839-07	2.05003
TCGA-AA-3818-01A-01R-0905-07	2.13401
TCGA-AD-6895-01A-11R-1928-07	2.08429
TCGA-QG-A5YV-01A-11R-A28H-07	2.09843
TCGA-G4-6307-01A-11R-1723-07	2.14386
TCGA-AA-3496-01A-21R-1839-07	1.94806
TCGA-D5-6535-01A-11R-1723-07	1.95368
TCGA-D5-6532-01A-11R-1723-07	2.22066
TCGA-AY-A54L-01A-11R-A28H-07	2.09913
TCGA-5M-AATE-01A-11R-A41B-07	2.18078
TCGA-F4-6704-01A-11R-1839-07	1.91416
TCGA-CM-6172-01A-11R-1653-07	1.99043
TCGA-RU-A8FL-01A-11R-A37K-07	2.26749
TCGA-AA-3821-01A-01R-1022-07	2.14332
TCGA-DM-A1D7-01A-11R-A155-07	2.31744
TCGA-AD-A5EJ-01A-11R-A28H-07	2.186
TCGA-D5-6932-01A-11R-1928-07	2.22082
TCGA-5M-AAT5-01A-21R-A41B-07	2.27788
TCGA-AD-6901-01A-11R-1928-07	2.03743
TCGA-AA-3848-01A-01R-0905-07	2.05959
TCGA-DM-A285-01A-11R-A16W-07	2.20416
TCGA-A6-5664-01A-21R-1839-07	2.18256
TCGA-F4-6806-01A-11R-1839-07	2.18559
TCGA-F4-6703-01A-11R-1839-07	2.2838
TCGA-CM-6678-01A-11R-1839-07	2.21692
TCGA-G4-6628-01A-11R-1839-07	2.26867
TCGA-G4-6303-01A-11R-1774-07	2.02366
TCGA-DM-A28F-01A-11R-A32Y-07	2.00137
TCGA-A6-A566-01A-11R-A28H-07	2.20093
TCGA-F4-6807-01A-11R-1839-07	2.18197
TCGA-AA-3968-01A-01R-1022-07	2.14116
TCGA-DM-A28A-01A-21R-A32Y-07	1.99987
TCGA-4T-AA8H-01A-11R-A41B-07	2.01653
TCGA-AA-3855-01A-01R-1022-07	2.43424
TCGA-CM-6163-01A-11R-1653-07	2.08057
TCGA-CK-6748-01A-11R-1839-07	2.096
TCGA-A6-2686-01A-01R-A32Z-07	2.12275
TCGA-F4-6855-01A-11R-1928-07	1.87264
TCGA-CA-6715-01A-21R-1839-07	2.36472
TCGA-NH-A50U-01A-33R-A37K-07	2.15317
TCGA-DM-A1D0-01A-11R-A155-07	2.30099
TCGA-A6-2677-01A-01R-A278-07	2.01978
TCGA-A6-2675-01A-02R-1723-07	2.15556
TCGA-CK-5913-01A-11R-1653-07	2.43749
TCGA-A6-5656-01A-21R-1839-07	2.23613
TCGA-D5-6922-01A-11R-1928-07	2.1688
TCGA-DM-A288-01A-11R-A16W-07	1.97287
TCGA-D5-6536-01A-11R-1723-07	2.02032
TCGA-NH-A8F7-01A-11R-A41B-07	2.16684
TCGA-AD-6899-01A-11R-1928-07	2.13936
TCGA-A6-5665-01A-01R-1653-07	2.25894
TCGA-A6-2677-01B-02R-A277-07	1.56468
TCGA-QG-A5YX-01A-11R-A28H-07	2.30307
TCGA-CM-5863-01A-21R-1839-07	2.39708
TCGA-AA-3975-01A-01R-1022-07	2.07112
TCGA-A6-6137-01A-11R-1774-07	2.27293
TCGA-AA-A00J-01A-02R-A002-07	2.194
TCGA-CK-4952-01A-01R-1723-07	2.11594
TCGA-A6-A56B-01A-31R-A28H-07	1.87815
TCGA-G4-6295-01A-11R-1723-07	2.19287
TCGA-DM-A28H-01A-11R-A16W-07	2.13085
TCGA-NH-A5IV-01A-42R-A37K-07	1.86063
TCGA-CM-6676-01A-11R-1839-07	2.20717
TCGA-AZ-6601-01A-11R-1774-07	2.13646
TCGA-CM-4751-01A-02R-1839-07	2.2849
TCGA-AA-3811-01A-01R-1022-07	2.17693
TCGA-A6-5665-01B-03R-2302-07	1.86994
TCGA-NH-A8F7-06A-31R-A41B-07	2.19144
TCGA-AA-A01V-01A-23R-A083-07	2.10006
TCGA-AD-6963-01A-11R-1928-07	2.49782
TCGA-A6-5657-01A-01R-A32Z-07	1.9955
TCGA-CK-4948-01B-11R-1653-07	2.27421
TCGA-DM-A282-01A-12R-A16W-07	2.16268
TCGA-CK-4950-01A-01R-1723-07	2.38058
TCGA-CM-6680-01A-11R-1839-07	1.85324
TCGA-D5-5537-01A-21R-1928-07	2.17263
TCGA-G4-6309-01A-21R-1839-07	2.21709
TCGA-NH-A8F8-01A-72R-A41B-07	2.16678
TCGA-A6-6142-01A-11R-1774-07	2.23827
TCGA-F4-6570-01A-11R-1774-07	2.09297
TCGA-A6-A567-01A-31R-A28H-07	2.08665
TCGA-D5-6920-01A-11R-1928-07	2.20393
TCGA-AU-3779-01A-01R-1723-07	2.11597
TCGA-G4-6626-01A-11R-1774-07	2.06393
TCGA-D5-6538-01A-11R-1723-07	2.30906
TCGA-AA-3713-01A-21R-1723-07	2.05666
TCGA-G4-6317-02A-11R-2066-07	2.11042
TCGA-D5-6898-01A-11R-1928-07	2.37219
TCGA-D5-6533-01A-11R-1723-07	2.31217
TCGA-QG-A5YW-01A-11R-A28H-07	2.18618
TCGA-AA-3555-01A-01R-0821-07	2.24185
TCGA-AZ-6608-01A-11R-1839-07	2.25742
TCGA-SS-A7HO-01A-21R-A37K-07	2.10538
TCGA-DM-A28G-01A-11R-A16W-07	2.1674
TCGA-CA-5254-01A-21R-1839-07	2.06818
TCGA-G4-6297-01A-11R-1723-07	2.00908
TCGA-D5-5538-01A-01R-1653-07	2.16014
TCGA-AY-4071-01A-01R-1113-07	2.21911
TCGA-F4-6463-01A-11R-1723-07	1.96455
TCGA-AA-3697-01A-01R-1723-07	2.17049
TCGA-DM-A1HB-01A-21R-A180-07	2.29448
TCGA-AA-3660-01A-01R-1723-07	2.13214
TCGA-G4-6588-01A-11R-1774-07	2.27429
TCGA-A6-2672-01B-03R-2302-07	1.92992
TCGA-G4-6322-01A-11R-1723-07	1.95566
TCGA-AA-3489-01A-21R-1839-07	2.14227
TCGA-AA-3662-01A-01R-1723-07	2.00081
TCGA-A6-2684-01A-01R-A278-07	2.19031
TCGA-AU-6004-01A-11R-1723-07	2.23788
TCGA-A6-6652-01A-11R-1774-07	1.91946
TCGA-A6-3809-01A-01R-A278-07	2.13264
TCGA-WS-AB45-01A-11R-A41B-07	2.0128
TCGA-CK-5912-01A-11R-1653-07	2.15746
TCGA-D5-6537-01A-11R-1723-07	2.1992
TCGA-DM-A0XF-01A-11R-A155-07	2.428
TCGA-CM-6171-01A-11R-1653-07	2.10953
TCGA-CM-6161-01A-11R-1653-07	1.84371
TCGA-A6-6650-01A-11R-1774-07	2.15665
TCGA-D5-6539-01A-11R-1723-07	2.25827
TCGA-DM-A1DB-01A-11R-A155-07	2.09661
TCGA-A6-6781-01A-22R-A278-07	1.93029
TCGA-D5-6923-01A-11R-A32Z-07	2.31977
TCGA-A6-2674-01A-02R-A278-07	2.03998
TCGA-NH-A6GC-01A-12R-A41B-07	1.86501
TCGA-A6-4105-01A-02R-1774-07	2.23896
TCGA-5M-AAT6-01A-11R-A41B-07	2.41163
TCGA-D5-7000-01A-11R-A32Z-07	2.34438
TCGA-G4-6293-01A-11R-1723-07	2.14779
TCGA-AD-A5EK-01A-11R-A28H-07	2.11868
TCGA-A6-6780-01A-11R-1839-07	2.23497
TCGA-D5-6540-01A-11R-1723-07	2.18132
TCGA-F4-6809-01A-11R-1839-07	2.26604
TCGA-NH-A50T-01A-11R-A28H-07	2.13928
TCGA-AA-3517-01A-01R-0821-07	2.15291
TCGA-D5-5540-01A-01R-1653-07	2.18289
TCGA-CK-4947-01B-11R-1653-07	2.1326
TCGA-A6-6140-01A-11R-1774-07	2.08135
TCGA-CK-5915-01A-11R-1653-07	2.07892
TCGA-D5-6926-01A-11R-1928-07	2.16663
TCGA-QG-A5Z2-01A-11R-A28H-07	1.91512
TCGA-T9-A92H-01A-11R-A37K-07	2.19279
TCGA-AA-A03J-01A-21R-A16W-07	2.09619
TCGA-A6-5662-01A-01R-1653-07	2.20508
TCGA-CA-6718-01A-11R-1839-07	1.982
TCGA-A6-6651-01A-21R-1839-07	1.95113
TCGA-A6-5659-01A-01R-A278-07	2.03305
TCGA-5M-AAT4-01A-11R-A41B-07	2.18246
TCGA-CM-5344-01A-21R-1723-07	1.97976
TCGA-G4-6294-01A-11R-1774-07	2.13102
TCGA-D5-6927-01A-21R-1928-07	2.2238
TCGA-AD-6548-01A-11R-1839-07	2.30165
TCGA-AY-6197-01A-11R-1723-07	2.2501
TCGA-G4-6299-01A-11R-1774-07	2.16076
TCGA-AZ-4323-01A-21R-1839-07	1.71147
TCGA-CM-5864-01A-01R-1653-07	2.09463
TCGA-G4-6317-01A-11R-1723-07	2.29284
TCGA-DM-A28E-01A-11R-A32Y-07	2.12899
TCGA-D5-6929-01A-31R-1928-07	2.23543
TCGA-AY-A69D-01A-11R-A37K-07	2.05866
TCGA-D5-6534-01A-21R-1928-07	2.02233
TCGA-DM-A1DA-01A-11R-A155-07	2.33437
TCGA-A6-6650-01B-02R-A277-07	1.77495
TCGA-AA-3675-01A-02R-0905-07	2.0926
TCGA-AD-6965-01A-11R-1928-07	2.14555
TCGA-CM-6165-01A-11R-1653-07	2.25918
TCGA-AA-3956-01A-02R-1022-07	2.40146
TCGA-AA-3527-01A-01R-0821-07	2.20094
TCGA-D5-6930-01A-11R-1928-07	2.39061
TCGA-AA-3521-01A-01R-0821-07	2.16217
TCGA-A6-5661-01B-05R-2302-07	1.83911
TCGA-A6-4107-01A-02R-1410-07	2.33646
TCGA-AY-4070-01A-01R-1113-07	2.30792
TCGA-AA-3530-01A-01R-1022-07	2.30376
TCGA-A6-5666-01A-01R-1653-07	2.23542
TCGA-A6-6653-01A-11R-1774-07	2.46775
TCGA-AD-6890-01A-11R-1928-07	2.30452
TCGA-A6-2676-01A-01R-0826-07	2.39381
TCGA-CM-5862-01A-01R-1653-07	2.32565
TCGA-AA-3815-01A-01R-1022-07	2.23557
TCGA-A6-3810-01A-01R-1022-07	2.271
TCGA-AA-3693-01A-01R-0905-07	2.2684
TCGA-AA-3837-01A-01R-0905-07	2.33274
TCGA-A6-3807-01A-01R-1022-07	2.33011
TCGA-A6-6780-01B-04R-A277-07	1.83602
TCGA-AA-3941-01A-01R-1022-07	2.49454
TCGA-F4-6856-01A-11R-1928-07	2.02564
TCGA-AA-3495-01A-01R-1410-07	2.43683
TCGA-AA-3862-01A-01R-1022-07	2.27456
TCGA-G4-6302-01A-11R-1723-07	2.37014
TCGA-AA-A017-01A-01R-A00A-07	2.13241
TCGA-AA-3553-01A-01R-0821-07	2.32616
TCGA-CK-6751-01A-11R-1839-07	2.36219
TCGA-AA-A02E-01A-01R-A00A-07	2.26849
TCGA-AA-A01S-01A-21R-A083-07	2.42264
TCGA-A6-6141-01A-11R-1774-07	2.27629
TCGA-A6-2681-01A-01R-1410-07	2.30516
TCGA-AA-A00N-01A-02R-A00A-07	2.32481
TCGA-AA-3684-01A-02R-0905-07	2.41259
TCGA-AA-A00U-01A-01R-A002-07	2.31642
TCGA-A6-2679-01A-02R-1410-07	2.14311
TCGA-AA-A00D-01A-01R-A002-07	2.19349
TCGA-CA-5255-01A-11R-1839-07	2.40737
TCGA-AA-3519-01A-02R-0821-07	2.34269
TCGA-CA-5256-01A-01R-1410-07	2.13314
TCGA-AZ-4681-01A-01R-1410-07	2.3265
TCGA-AA-3518-01A-02R-0826-07	2.29798
TCGA-AA-3688-01A-01R-0905-07	2.29086
TCGA-CA-6717-01A-11R-1839-07	2.4415
TCGA-CM-5861-01A-01R-1653-07	2.28491
TCGA-AA-3966-01A-01R-1113-07	2.48692
TCGA-AA-A00Z-01A-01R-A002-07	2.32679
TCGA-AY-6386-01A-21R-1723-07	2.41394
TCGA-G4-6321-01A-11R-1723-07	2.21472
TCGA-AA-A00K-01A-02R-A002-07	2.41155
TCGA-AA-3952-01A-01R-1022-07	2.36881
TCGA-AA-3973-01A-01R-1022-07	2.01598
TCGA-AA-3841-01A-01R-0905-07	2.26912
TCGA-A6-6654-01A-21R-1839-07	2.19327
TCGA-A6-2674-01B-04R-A277-07	1.76977
TCGA-AA-A02H-01A-01R-A089-07	2.09849
TCGA-AA-3510-01A-01R-1410-07	2.2867
TCGA-AA-3562-01A-02R-0821-07	2.36402
TCGA-DM-A280-01A-12R-A16W-07	2.47914
TCGA-AA-A024-01A-02R-A00A-07	2.22124
TCGA-AA-3522-01A-01R-0821-07	2.25744
TCGA-AA-3526-01A-02R-A32Z-07	2.37513
TCGA-A6-3810-01B-04R-A277-07	1.61976
TCGA-G4-6315-01A-11R-1723-07	2.35727
TCGA-AA-A02F-01A-01R-A089-07	2.27789
TCGA-DM-A28M-01A-12R-A16W-07	2.22205
TCGA-AZ-6606-01A-11R-1839-07	2.44022
TCGA-AA-3542-01A-02R-1873-07	2.37563
TCGA-F4-6569-01A-11R-1774-07	2.27853
TCGA-AA-3529-01A-02R-0821-07	2.44904
TCGA-AA-3524-01A-02R-0821-07	2.25835
TCGA-AA-A02O-01A-21R-A16W-07	2.17887
TCGA-CM-4752-01A-01R-1410-07	2.31308
TCGA-AA-3692-01A-01R-0905-07	2.35185
TCGA-A6-5661-01A-01R-1653-07	2.44224
TCGA-AA-3520-01A-01R-0821-07	2.36528
TCGA-AY-5543-01A-01R-1653-07	2.29529
TCGA-AA-3534-01A-01R-0821-07	2.08951
TCGA-AA-3971-01A-01R-1022-07	2.39059
TCGA-G4-6310-01A-11R-1723-07	2.19609
TCGA-CM-5341-01A-01R-1410-07	2.28699
TCGA-G4-6627-01A-11R-1774-07	2.29709
TCGA-AA-3538-01A-01R-0821-07	2.27226
TCGA-AA-3544-01A-01R-1873-07	2.28393
TCGA-AM-5821-01A-01R-1653-07	2.14122
TCGA-AA-3930-01A-01R-1022-07	2.34062
TCGA-AZ-4308-01A-01R-1410-07	2.2664
TCGA-A6-6781-01A-22R-1928-07	2.09735
TCGA-F4-6808-01A-11R-1839-07	2.30655
TCGA-AA-3994-01A-01R-1113-07	2.25898
TCGA-AZ-6607-01A-11R-1839-07	2.0482
TCGA-AA-3543-01A-01R-0826-07	2.40702
TCGA-AZ-5407-01A-01R-1723-07	2.18866
TCGA-A6-5667-01A-21R-1723-07	2.32256
TCGA-AA-A00W-01A-01R-A002-07	2.32531
TCGA-AA-3664-01A-01R-0905-07	2.35806
TCGA-AD-6964-01A-11R-1928-07	2.04542
TCGA-A6-A5ZU-01A-11R-A28H-07	2.14062
TCGA-AA-3972-01A-01R-1022-07	2.18639
TCGA-AA-3869-01A-01R-1022-07	2.45801
TCGA-AA-A00F-01A-01R-A002-07	2.32126
TCGA-AA-3947-01A-01R-1022-07	2.3007
TCGA-AA-3986-01A-02R-1022-07	2.25446
TCGA-AA-3695-01A-01R-0905-07	2.60159
TCGA-AA-3673-01A-01R-0905-07	2.24118
TCGA-G4-6298-01A-11R-1723-07	2.09269
TCGA-AA-3506-01A-01R-1410-07	2.28994
TCGA-CK-5916-01A-11R-1653-07	2.3482
TCGA-AA-A004-01A-01R-A00A-07	1.89843
TCGA-AA-A03F-01A-11R-A16W-07	2.31034
TCGA-AA-3666-01A-02R-0905-07	2.45146
TCGA-AA-3560-01A-01R-0821-07	2.38648
TCGA-G4-6311-01A-11R-1723-07	2.36045
TCGA-AA-3525-01A-02R-0826-07	2.4815
TCGA-AA-A01G-01A-01R-A002-07	2.44891
TCGA-AA-3667-01A-01R-0905-07	2.2005
TCGA-AA-A00L-01A-01R-A002-07	2.46137
TCGA-AA-3864-01A-01R-1022-07	2.42205
TCGA-AA-3852-01A-01R-0905-07	2.30003
TCGA-AA-3856-01A-01R-0905-07	2.40143
TCGA-CM-4746-01A-01R-1410-07	2.27947
TCGA-CM-5349-01A-21R-1723-07	2.17981
TCGA-AZ-5403-01A-01R-1653-07	2.29102
TCGA-A6-5656-01B-02R-A277-07	1.77501
TCGA-AA-3844-01A-01R-1022-07	2.28039
TCGA-AA-3877-01A-01R-1022-07	2.46916
TCGA-AA-3509-01A-01R-1410-07	2.3092
TCGA-AA-3548-01A-01R-1873-07	2.25897
TCGA-A6-2683-01A-01R-0821-07	2.08171
TCGA-CK-4951-01A-01R-1410-07	2.31366
TCGA-A6-2684-01A-01R-1410-07	2.36462
TCGA-A6-3809-01B-04R-A277-07	1.92316
TCGA-AA-3715-01A-01R-0905-07	2.18338
TCGA-AZ-4315-01A-01R-1410-07	2.44985
TCGA-A6-2672-01A-01R-0826-07	2.40933
TCGA-AA-3516-01A-02R-0826-07	2.47292
TCGA-A6-2671-01A-01R-1410-07	2.18408
TCGA-AM-5820-01A-01R-1653-07	2.28135
TCGA-AA-3502-01A-01R-1410-07	2.09954
TCGA-AA-A01P-01A-21R-A083-07	2.21252
TCGA-A6-3808-01A-01R-1022-07	2.29785
TCGA-AZ-4616-01A-21R-1839-07	2.39862
TCGA-A6-2680-01A-01R-1410-07	2.34698
TCGA-CM-4744-01A-01R-A32Z-07	2.3768
TCGA-CM-6169-01A-11R-1653-07	2.14406
TCGA-AA-A00Q-01A-01R-A002-07	2.26121
TCGA-AA-3950-01A-02R-1022-07	2.58745
TCGA-AA-3861-01A-01R-1022-07	2.22952
TCGA-CA-5796-01A-01R-1653-07	2.22877
TCGA-AA-3833-01A-01R-0905-07	2.46755
TCGA-AA-A029-01A-01R-A00A-07	2.46157
TCGA-AA-3679-01A-02R-0905-07	2.38155
TCGA-AA-3854-01A-01R-0905-07	2.20938
TCGA-AA-3549-01A-02R-0821-07	2.39251
TCGA-AA-3939-01A-01R-1022-07	2.40859
TCGA-AA-A00A-01A-01R-A002-07	2.28084
TCGA-A6-2678-01A-01R-0821-07	2.1704
TCGA-AA-A01X-01A-21R-A083-07	2.16835
TCGA-AA-3696-01A-01R-0905-07	2.08411
TCGA-AZ-4614-01A-01R-1410-07	2.16552
TCGA-AA-3866-01A-01R-1022-07	2.33741
TCGA-AA-A01Q-01A-01R-A002-07	2.15037
TCGA-A6-3809-01A-01R-1022-07	2.39975
TCGA-AA-3514-01A-02R-0821-07	2.1449
TCGA-AA-3977-01A-01R-1022-07	2.31523
TCGA-AA-3980-01A-02R-1022-07	2.25775
TCGA-AA-3710-01A-01R-1022-07	2.31777
TCGA-AA-3556-01A-01R-0821-07	2.32555
TCGA-AA-A01R-01A-21R-A083-07	2.01638
TCGA-A6-2684-01C-08R-A277-07	1.75427
TCGA-AA-3681-01A-01R-0905-07	2.4232
TCGA-AA-3531-01A-01R-0821-07	2.34946
TCGA-AA-3845-01A-01R-1022-07	2.20543
TCGA-AA-A02R-01A-01R-A00A-07	2.22659
TCGA-AA-3532-01A-01R-0821-07	2.3728
TCGA-AZ-4313-01A-01R-1410-07	2.27036
TCGA-AA-3875-01A-01R-0905-07	2.33162
TCGA-D5-6531-01A-11R-1723-07	2.25546
TCGA-AA-3949-01A-01R-1022-07	2.30217
TCGA-AA-3850-01A-01R-1022-07	2.32357
TCGA-CM-4747-01A-01R-1410-07	2.1379
TCGA-A6-2674-01A-02R-0821-07	2.34238
TCGA-AA-3494-01A-01R-1410-07	2.23367
TCGA-AZ-4615-01A-01R-1410-07	2.48759
TCGA-AA-A010-01A-01R-A089-07	2.34126
TCGA-AA-3819-01A-01R-0905-07	2.37554
TCGA-AA-3989-01A-01R-1022-07	2.19688
TCGA-AA-A01C-01A-01R-A00A-07	2.28228
TCGA-A6-6138-01A-11R-1774-07	2.38502
TCGA-AA-3814-01A-01R-0905-07	2.40764
TCGA-A6-2677-01A-01R-0821-07	2.29958
TCGA-AA-3831-01A-01R-0905-07	2.30543
TCGA-A6-5659-01A-01R-1653-07	2.23389
TCGA-A6-3810-01A-01R-A278-07	2.16003
TCGA-AA-3870-01A-01R-1022-07	2.17668
TCGA-AA-A00E-01A-01R-A002-07	2.38985
TCGA-AA-A02J-01A-01R-A00A-07	2.31277
TCGA-AA-A01F-01A-01R-A002-07	2.38973
TCGA-AZ-6598-01A-11R-1774-07	2.12393
TCGA-AA-3858-01A-01R-0905-07	2.11638
TCGA-CM-4743-01A-01R-1723-07	2.27484
TCGA-AA-3554-01A-01R-0826-07	2.41273
TCGA-A6-2682-01A-01R-1410-07	2.45948
TCGA-AA-3872-01A-01R-1022-07	2.41691
TCGA-AA-3678-01A-01R-0905-07	2.35282
TCGA-AA-3672-01A-01R-0905-07	2.31842
TCGA-AA-3812-01A-01R-0905-07	2.29996
TCGA-AA-3680-01A-01R-0905-07	2.26022
TCGA-AA-3867-01A-01R-1022-07	2.4443
TCGA-AA-3970-01A-01R-1022-07	2.35494
TCGA-A6-6781-01B-06R-A277-07	1.60159
TCGA-AA-A01K-01A-01R-A00A-07	2.40386
TCGA-AA-3955-01A-02R-1022-07	2.42174
TCGA-AA-3860-01A-02R-0905-07	2.27675
TCGA-AA-3842-01A-01R-1022-07	2.36943
TCGA-CM-6166-01A-11R-1653-07	2.19188
TCGA-AD-6888-01A-11R-1928-07	2.58475
TCGA-AA-3685-01A-02R-A32Z-07	2.37961
TCGA-AA-3663-01A-01R-1723-07	2.13362
TCGA-A6-5659-01B-04R-A277-07	1.78504
TCGA-AA-A01Z-01A-11R-A083-07	2.38077
TCGA-CM-4748-01A-01R-1410-07	2.32279
TCGA-AA-3492-01A-01R-1410-07	2.50737
TCGA-AA-A00R-01A-01R-A002-07	2.06765
TCGA-AD-6889-01A-11R-1928-07	2.27011
TCGA-CM-5860-01A-01R-1653-07	2.43803
TCGA-CM-6674-01A-11R-1839-07	2.36234
TCGA-AA-3984-01A-02R-1022-07	2.36641
TCGA-D5-5539-01A-01R-1653-07	2.24052
TCGA-AA-3982-01A-02R-1022-07	2.43092
TCGA-AA-3851-01A-01R-1022-07	2.51518
TCGA-AA-3552-01A-01R-0821-07	2.32896
TCGA-F4-6805-01A-11R-1839-07	2.3531
TCGA-AA-3979-01A-01R-1022-07	2.4899
TCGA-A6-2685-01A-01R-1410-07	2.28782
TCGA-AA-A01T-01A-21R-A16W-07	2.32728
TCGA-G4-6304-01A-11R-1928-07	2.16113
TCGA-AA-3561-01A-01R-0821-07	2.41626

## Sheet: Table S3
Table-S3: DEGs in TCGA-COAD cohort
id	logFC	AveExpr	t	P.Value	adj.P.Val	B
AGAP4	2.03842	5.55797	22.7622	2.5277e-78	2.14463e-74	167.797
SUGP2	1.54148	11.1012	22.7244	3.82703e-78	2.1647e-74	167.385
FNBP4	1.60239	10.7313	22.6581	7.92141e-78	3.36046e-74	166.661
RBM6	1.74462	10.9103	22.2823	4.88987e-76	1.65953e-72	162.561
SFSWAP	1.38368	10.3629	22.1322	2.53783e-75	7.17741e-72	160.924
NBPF11	1.72833	6.97812	22.0151	9.17328e-75	2.22373e-71	159.646
EZH1	1.49194	9.73396	21.9394	2.10511e-74	4.46519e-71	158.819
ZBTB40	1.45528	9.77048	21.6654	4.26099e-73	8.03387e-70	155.828
ANKZF1	1.36393	10.4654	21.6263	6.5447e-73	1.11057e-69	155.401
CUL9	1.43295	9.70858	21.5941	9.32104e-73	1.4379e-69	155.05
NBPF12	1.7935	7.14227	21.4456	4.7557e-72	6.72496e-69	153.429
SRRM2	1.58747	14.0684	21.1323	1.47977e-70	1.93156e-67	150.01
ACIN1	1.43271	12.0484	21.018	5.18106e-70	6.27982e-67	148.764
ZBTB49	1.30683	6.969	20.9739	8.40316e-70	9.50622e-67	148.283
NFRKB	1.27272	10.2251	20.9546	1.03935e-69	1.10229e-66	148.071
RBM33	1.36905	10.8503	20.9295	1.36767e-69	1.36518e-66	147.798
GRIPAP1	1.44128	10.6467	20.8971	1.95153e-69	1.83975e-66	147.445
RECQL5	1.45408	9.59042	20.8788	2.38654e-69	2.13143e-66	147.244
HECTD4	1.57621	10.662	20.8331	3.93586e-69	3.33938e-66	146.747
GON4L	1.66442	9.91321	20.8251	4.29829e-69	3.47323e-66	146.659
SZT2	1.59043	9.86106	20.8152	4.79332e-69	3.69718e-66	146.551
AKAP8	1.25441	10.3477	20.7911	6.23905e-69	4.60306e-66	146.289
ZXDC	1.26362	9.95006	20.787	6.52411e-69	4.61282e-66	146.244
KANSL3	1.2671	10.7889	20.7351	1.15261e-68	7.82346e-66	145.678
KMT2D	1.805	11.5858	20.7209	1.34778e-68	8.79635e-66	145.523
DDX42	1.35816	11.7961	20.6693	2.3707e-68	1.44158e-65	144.961
PASK	1.44831	9.21537	20.669	2.3787e-68	1.44158e-65	144.958
SMARCC2	1.30467	11.3981	20.6158	4.26285e-68	2.49435e-65	144.377
TET3	1.64567	10.2212	20.6013	4.9988e-68	2.82749e-65	144.219
GIGYF1	1.56576	10.9446	20.5756	6.62111e-68	3.62431e-65	143.939
IGHMBP2	1.32757	9.29825	20.5519	8.586e-68	4.553e-65	143.681
FAM193B	1.43054	9.79712	20.4914	1.66523e-67	8.56284e-65	143.022
MAU2	1.31479	10.829	20.4808	1.87039e-67	9.3036e-65	142.907
DDX55	1.36258	9.538	20.4785	1.91895e-67	9.3036e-65	142.881
MADD	1.35277	10.9082	20.4559	2.45632e-67	1.15781e-64	142.636
CCDC93	1.36041	10.4237	20.441	2.89372e-67	1.32712e-64	142.473
SETD5	1.4635	11.4959	20.4353	3.07973e-67	1.37526e-64	142.411
HDAC6	1.37507	10.6108	20.3972	4.67644e-67	2.03473e-64	141.995
PNISR	1.78071	10.7959	20.3748	5.97577e-67	2.53507e-64	141.751
STK36	1.47641	9.38291	20.3695	6.32825e-67	2.61912e-64	141.694
TAF1	1.68541	10.5478	20.3604	6.99002e-67	2.82413e-64	141.595
SFI1	1.29196	9.70445	20.3335	9.38594e-67	3.70396e-64	141.302
ZNF646	1.51244	9.81984	20.3054	1.27758e-66	4.92708e-64	140.996
NXF1	1.25537	10.954	20.2974	1.39454e-66	5.25865e-64	140.908
C2CD3	1.40348	9.5683	20.2937	1.45151e-66	5.35451e-64	140.869
RBM5	1.2097	10.7163	20.2737	1.80619e-66	6.52111e-64	140.651
USP36	1.41137	11.0233	20.27	1.8807e-66	6.64868e-64	140.611
ANKRD11	1.44838	11.4651	20.2627	2.03895e-66	7.061e-64	140.531
EP400	1.39674	11.0365	20.251	2.31693e-66	7.86321e-64	140.404
CLCN6	1.39177	8.68774	20.2439	2.50391e-66	8.20086e-64	140.326
PRDM15	1.29067	8.38415	20.2436	2.51308e-66	8.20086e-64	140.323
TSC1	1.40122	9.958	20.2284	2.96782e-66	9.50205e-64	140.157
TNRC6A	1.55869	10.2736	20.2154	3.41967e-66	1.0746e-63	140.016
SRSF5	1.38575	11.982	20.2042	3.86471e-66	1.19237e-63	139.895
ARHGEF11	1.3717	11.0231	20.1902	4.50782e-66	1.3656e-63	139.742
TUBGCP6	1.44969	10.2469	20.1886	4.58714e-66	1.3656e-63	139.724
CEP164	1.45376	9.58984	20.152	6.84373e-66	2.00226e-63	139.326
PCF11	1.50661	10.2825	20.147	7.23233e-66	2.08009e-63	139.271
ZFYVE27	1.27628	10.3739	20.1426	7.58529e-66	2.13415e-63	139.224
NRF1	1.12711	9.13626	20.1416	7.6718e-66	2.13415e-63	139.213
CCDC142	1.37971	7.84594	20.139	7.89376e-66	2.16047e-63	139.184
TPR	1.57898	11.7372	20.1335	8.3804e-66	2.25725e-63	139.125
PRPF40B	1.56785	7.34515	20.1296	8.743e-66	2.31812e-63	139.083
DIP2A	1.37693	10.1916	20.1224	9.46037e-66	2.46974e-63	139.004
NKTR	1.83659	10.6098	20.1186	9.86557e-66	2.50817e-63	138.963
POLE	1.38548	11.014	20.1182	9.9032e-66	2.50817e-63	138.959
DNAH1	1.93064	8.43795	20.1061	1.13135e-65	2.82322e-63	138.826
ILF3	1.31961	13.316	20.0988	1.22514e-65	3.01296e-63	138.747
SUN1	1.3216	11.9492	20.0699	1.68091e-65	4.07477e-63	138.433
INTS3	1.31064	11.0334	20.0605	1.86162e-65	4.44927e-63	138.331
TRRAP	1.53733	11.5601	20.0465	2.17019e-65	5.11471e-63	138.178
DIDO1	1.48295	11.6238	20.0146	3.07738e-65	7.15343e-63	137.831
BCOR	1.46046	10.5473	20.0128	3.1367e-65	7.19279e-63	137.812
WDR59	1.20892	10.4014	20.0035	3.47328e-65	7.85842e-63	137.711
RBM19	1.34064	9.99009	20.0011	3.56567e-65	7.96129e-63	137.685
REV1	1.39904	9.66586	19.9905	4.00493e-65	8.82594e-63	137.569
AC107871.1	1.78819	4.95103	19.9672	5.16456e-65	1.12356e-62	137.316
CAPN10	1.28975	9.59064	19.9608	5.53853e-65	1.18131e-62	137.247
ZNF202	1.30285	8.85905	19.9597	5.6097e-65	1.18131e-62	137.234
ANKS1A	1.38271	10.8181	19.9592	5.63889e-65	1.18131e-62	137.229
ACAD10	1.30892	9.82541	19.9523	6.07997e-65	1.25818e-62	137.154
CMTR1	1.323	10.6858	19.9384	7.07512e-65	1.44648e-62	137.003
DDX39B	1.60526	10.8303	19.9275	7.97139e-65	1.61032e-62	136.884
SPEN	1.57045	11.2977	19.9187	8.78081e-65	1.75296e-62	136.788
CEP250	1.61096	10.7082	19.9058	1.0108e-64	1.97265e-62	136.648
R3HDM2	1.38821	9.98327	19.9058	1.01138e-64	1.97265e-62	136.648
MTHFSD	1.29497	9.03418	19.8835	1.28978e-64	2.48707e-62	136.406
CENPJ	1.67794	9.01569	19.8804	1.33429e-64	2.544e-62	136.372
MPHOSPH8	1.53098	10.9246	19.8733	1.44275e-64	2.72023e-62	136.294
WASHC2C	1.66158	9.51403	19.8588	1.68992e-64	3.15123e-62	136.137
SPG7	1.15464	11.4792	19.8482	1.89727e-64	3.49944e-62	136.022
HEATR5B	1.56807	9.86273	19.8311	2.28682e-64	4.17258e-62	135.836
CCNL2	1.39786	11.4279	19.8271	2.3896e-64	4.31374e-62	135.793
NBPF9	1.55425	7.65218	19.8226	2.50982e-64	4.45885e-62	135.744
CCNL1	1.50791	10.9505	19.8221	2.52254e-64	4.45885e-62	135.739
PLA2G6	1.4481	8.4643	19.8161	2.69488e-64	4.71436e-62	135.673
TCHP	1.24507	9.37271	19.8109	2.85133e-64	4.93717e-62	135.617
PCNT	1.45885	10.1289	19.8029	3.11084e-64	5.33211e-62	135.53
MORC2	1.33458	10.5843	19.7914	3.52852e-64	5.98755e-62	135.405
ZNF318	1.48667	10.2334	19.7876	3.67879e-64	6.12756e-62	135.363
EXOC7	1.24526	10.4238	19.7875	3.68325e-64	6.12756e-62	135.362
PRPF3	1.33942	10.4057	19.7793	4.02894e-64	6.63759e-62	135.273
LUC7L3	1.68512	11.4544	19.7781	4.07934e-64	6.656e-62	135.261
CRAMP1	1.28395	8.94493	19.7564	5.17019e-64	8.29371e-62	135.025
ADCY6	1.35395	10.8981	19.7562	5.18082e-64	8.29371e-62	135.023
EWSR1	1.31952	12.9068	19.7462	5.78135e-64	9.16858e-62	134.914
BAZ2A	1.41696	11.9088	19.7401	6.18134e-64	9.71215e-62	134.847
PHF2	1.42713	10.4896	19.7277	7.07357e-64	1.10121e-61	134.713
TTC17	1.39559	11.1528	19.7245	7.33082e-64	1.13088e-61	134.678
CDK5RAP2	1.42048	10.4196	19.7198	7.71061e-64	1.17875e-61	134.627
HNRNPH1	1.2545	13.0141	19.7185	7.82681e-64	1.18583e-61	134.613
BRD8	1.25741	10.5687	19.7155	8.08217e-64	1.21368e-61	134.581
TTC31	1.21485	9.6014	19.7142	8.19667e-64	1.22008e-61	134.567
TRIM52	1.57215	8.04358	19.7084	8.73474e-64	1.28887e-61	134.503
NISCH	1.29196	10.9874	19.6933	1.03011e-63	1.50608e-61	134.339
CREBZF	1.46006	10.9301	19.6926	1.03843e-63	1.50608e-61	134.331
CLK2	1.2242	10.1023	19.6743	1.26745e-63	1.82266e-61	134.133
SLX4	1.38283	8.33239	19.6653	1.39895e-63	1.99486e-61	134.035
MDN1	1.79466	10.7665	19.6382	1.87992e-63	2.65836e-61	133.741
FAN1	1.43249	9.42213	19.6201	2.29146e-63	3.21354e-61	133.544
SART3	1.18259	10.898	19.6179	2.34638e-63	3.26358e-61	133.521
ZNF445	1.47416	9.59536	19.5795	3.56909e-63	4.87754e-61	133.104
GGA2	1.1676	11.1843	19.5789	3.58993e-63	4.87754e-61	133.098
KMT5A	1.32465	9.90455	19.5789	3.59298e-63	4.87754e-61	133.097
SIN3B	1.21125	10.2979	19.5423	5.35138e-63	7.20694e-61	132.701
DIS3L2	1.20798	9.78456	19.5335	5.89566e-63	7.87743e-61	132.604
NFX1	1.25804	10.6872	19.5294	6.16641e-63	8.17483e-61	132.56
DMTF1	1.54494	9.9457	19.5133	7.34736e-63	9.59346e-61	132.385
ZNF740	1.21987	10.0752	19.5133	7.34958e-63	9.59346e-61	132.385
STAT6	1.16732	12.8801	19.5114	7.50271e-63	9.70673e-61	132.365
EIF3A	1.50857	13.0967	19.5108	7.55076e-63	9.70673e-61	132.358
GPATCH8	1.46422	10.8017	19.5002	8.47333e-63	1.08108e-60	132.244
ELMOD3	1.20154	8.79843	19.4982	8.66133e-63	1.09377e-60	132.222
BRPF1	1.33714	9.75655	19.4978	8.70171e-63	1.09377e-60	132.217
NFATC2IP	1.23886	10.5236	19.4954	8.93203e-63	1.11447e-60	132.191
PNN	1.57526	11.4604	19.4902	9.45379e-63	1.17096e-60	132.135
ANKLE2	1.12773	11.289	19.4887	9.61225e-63	1.18196e-60	132.118
DGCR8	1.18957	9.90763	19.4879	9.69337e-63	1.18336e-60	132.11
NUMA1	1.42069	12.2501	19.487	9.78645e-63	1.18619e-60	132.1
SYNGAP1	1.55884	8.60961	19.4733	1.13661e-62	1.36789e-60	131.951
ZFC3H1	1.75061	10.3197	19.4644	1.25223e-62	1.49641e-60	131.855
DGKD	1.3963	10.9421	19.4635	1.26469e-62	1.50073e-60	131.845
SUPT7L	1.17519	10.1445	19.4576	1.34903e-62	1.58971e-60	131.781
AMMECR1L	1.26389	10.2037	19.4456	1.53727e-62	1.79903e-60	131.651
PLCG1	1.57284	11.3565	19.4373	1.68293e-62	1.956e-60	131.561
TCF20	1.49767	11.3284	19.4314	1.79563e-62	2.0728e-60	131.497
SIK3	1.31141	9.95523	19.4265	1.89236e-62	2.16969e-60	131.444
CCDC57	1.25832	9.64072	19.4246	1.93255e-62	2.20091e-60	131.424
ZNF783	1.43957	9.18414	19.4207	2.01592e-62	2.28054e-60	131.382
MRNIP	1.32166	8.53548	19.3987	2.56315e-62	2.8756e-60	131.143
ZNF335	1.3176	9.92135	19.3981	2.58119e-62	2.8756e-60	131.136
SLTM	1.45599	11.1217	19.3977	2.59277e-62	2.8756e-60	131.131
SS18L1	1.44394	9.58122	19.3879	2.88233e-62	3.17599e-60	131.026
SETD2	1.52369	11.0737	19.3858	2.9521e-62	3.23188e-60	131.002
TAF1C	1.41642	9.92253	19.3847	2.98749e-62	3.24966e-60	130.99
ZNF236	1.45866	8.37908	19.3704	3.49109e-62	3.77327e-60	130.835
CKAP5	1.44849	12.0586	19.3652	3.69166e-62	3.9648e-60	130.78
YTHDC1	1.35376	11.0807	19.3582	3.98597e-62	4.25396e-60	130.704
BOD1L1	1.7448	10.2614	19.3535	4.19508e-62	4.44915e-60	130.653
POGZ	1.39519	10.7603	19.3519	4.27125e-62	4.50179e-60	130.635
UBE3B	1.20026	10.7653	19.3511	4.30476e-62	4.5091e-60	130.627
RAD54L2	1.30515	9.84	19.3471	4.49691e-62	4.68148e-60	130.584
KDM2A	1.38664	11.6266	19.3263	5.64271e-62	5.83849e-60	130.358
CHD6	1.77065	10.4343	19.3257	5.68094e-62	5.84241e-60	130.351
UBR4	1.41631	12.2442	19.3202	6.03246e-62	6.16656e-60	130.291
AFDN	1.48879	12.103	19.2879	8.57521e-62	8.71334e-60	129.942
ZSCAN25	1.28511	9.15364	19.2834	9.00409e-62	9.09467e-60	129.893
PHF8	1.40644	10.5641	19.2824	9.10902e-62	9.14621e-60	129.882
TAF8	1.21491	9.7869	19.28	9.34982e-62	9.33277e-60	129.856
KMT2A	1.65304	10.726	19.2647	1.10378e-61	1.09532e-59	129.691
ARHGEF7	1.28624	11.1071	19.2495	1.30282e-61	1.28532e-59	129.526
FARP2	1.31632	11.0832	19.2488	1.31271e-61	1.28759e-59	129.518
SF3B1	1.388	13.0475	19.2404	1.43879e-61	1.40315e-59	129.427
CLEC16A	1.30796	10.122	19.2395	1.45322e-61	1.40913e-59	129.417
HP1BP3	1.52882	12.0959	19.2232	1.73441e-61	1.67223e-59	129.241
HPS4	1.25544	10.3621	19.2216	1.7655e-61	1.69259e-59	129.223
DOCK1	1.43483	10.7748	19.2156	1.88504e-61	1.79704e-59	129.158
BAZ1B	1.41681	11.8575	19.2008	2.21436e-61	2.09919e-59	128.998
BTN2A1	1.36916	10.0174	19.1922	2.43263e-61	2.2933e-59	128.905
RBM39	1.48131	12.7969	19.1853	2.62118e-61	2.45739e-59	128.83
CLASP1	1.32849	10.4506	19.1783	2.82834e-61	2.63392e-59	128.755
DCAF1	1.32845	10.5178	19.1779	2.84052e-61	2.63392e-59	128.75
FUBP3	1.29488	10.9288	19.171	3.06183e-61	2.82371e-59	128.676
SETDB1	1.19256	9.71492	19.159	3.49066e-61	3.18904e-59	128.545
RABL2A	1.4258	7.28029	19.1589	3.49555e-61	3.18904e-59	128.544
MYO18A	1.59005	11.2009	19.1566	3.58359e-61	3.25187e-59	128.519
OFD1	1.63358	10.1143	19.1493	3.8804e-61	3.50248e-59	128.44
RNF216	1.30675	10.767	19.1384	4.36682e-61	3.92067e-59	128.323
SMG1	1.78828	11.6705	19.1369	4.43918e-61	3.96465e-59	128.306
FAM193A	1.28118	9.72751	19.132	4.6819e-61	4.15954e-59	128.253
RAD52	1.30843	8.25257	19.1291	4.83039e-61	4.26911e-59	128.222
POLR3A	1.22766	10.1595	19.1276	4.91144e-61	4.31825e-59	128.206
GOLGA2	1.4144	11.1862	19.1181	5.44693e-61	4.76438e-59	128.103
BRD2	1.35353	12.5894	19.1126	5.78531e-61	5.03441e-59	128.043
UPF2	1.61281	10.3319	19.1104	5.9252e-61	5.12984e-59	128.019
TANC1	1.39957	10.3785	19.1054	6.2532e-61	5.38632e-59	127.966
KDM5C	1.39804	12.1776	19.0948	7.01639e-61	6.01319e-59	127.851
GSE1	1.44523	11.8592	19.0942	7.06746e-61	6.02652e-59	127.844
ERBB3	1.41124	13.4123	19.0899	7.40008e-61	6.27859e-59	127.798
JARID2	1.4585	9.68599	19.0836	7.92448e-61	6.69008e-59	127.73
STAT5B	1.31665	10.9752	19.0808	8.16864e-61	6.86206e-59	127.7
ABCC10	1.30835	10.2858	19.077	8.5149e-61	7.1177e-59	127.659
ZC3H7A	1.27679	10.1936	19.0761	8.60239e-61	7.15559e-59	127.648
TJAP1	1.22165	9.80393	19.0743	8.76722e-61	7.25712e-59	127.63
BTAF1	1.54748	10.0867	19.0697	9.22626e-61	7.60002e-59	127.579
MAN2C1	1.35039	10.2728	19.0608	1.01601e-60	8.32884e-59	127.483
MAML1	1.27949	10.7817	19.0518	1.11988e-60	9.13616e-59	127.386
CCDC191	1.61401	7.27821	19.0506	1.13473e-60	9.21306e-59	127.373
ANKS3	1.23078	8.79886	19.048	1.16814e-60	9.43912e-59	127.344
STK19	1.16503	8.14329	19.0467	1.18494e-60	9.52948e-59	127.33
FAM120B	1.22126	10.033	19.037	1.31679e-60	1.05399e-58	127.225
CLK3	1.12474	10.428	19.0364	1.32443e-60	1.05513e-58	127.219
ZCCHC14	1.35937	10.7666	19.033	1.37425e-60	1.08523e-58	127.183
ZNF276	1.29415	8.81319	19.033	1.375e-60	1.08523e-58	127.182
RBBP6	1.66508	10.728	19.0289	1.43657e-60	1.12857e-58	127.138
CBFA2T2	1.42443	10.6264	19.0238	1.5187e-60	1.18596e-58	127.083
CNTRL	1.78732	9.14101	19.0235	1.5236e-60	1.18596e-58	127.08
QRICH1	1.14735	10.9845	19.0227	1.53698e-60	1.19091e-58	127.071
OGT	1.5602	12.3656	19.0221	1.54838e-60	1.1943e-58	127.064
TRIM56	1.55975	11.2488	19.0119	1.72974e-60	1.32814e-58	126.954
ZNF621	1.50458	9.50526	18.9966	2.0417e-60	1.56061e-58	126.789
GTF3C1	1.37245	11.4384	18.9928	2.12926e-60	1.62024e-58	126.747
YEATS2	1.37252	10.4092	18.9898	2.19783e-60	1.66495e-58	126.716
PGS1	1.16513	9.53655	18.9877	2.25021e-60	1.69706e-58	126.692
SAFB2	1.28802	10.6906	18.9778	2.50453e-60	1.8805e-58	126.586
PDCD11	1.44607	11.2103	18.9692	2.74968e-60	2.05547e-58	126.493
HERC2	1.57989	11.2033	18.9681	2.78491e-60	2.06495e-58	126.48
CELF1	1.4224	11.6382	18.968	2.78669e-60	2.06495e-58	126.479
CYTH1	1.2729	10.6663	18.9633	2.93248e-60	2.16353e-58	126.429
DDX11	1.4864	9.95615	18.9622	2.96716e-60	2.17964e-58	126.417
WASHC2A	1.56481	9.70016	18.9582	3.0988e-60	2.26653e-58	126.374
ASXL1	1.35159	11.3879	18.9563	3.16617e-60	2.30587e-58	126.353
DHX8	1.26426	11.0139	18.9552	3.20224e-60	2.32217e-58	126.341
GIGYF2	1.42006	11.024	18.9529	3.28483e-60	2.37193e-58	126.316
KDM4C	1.33604	10.1311	18.951	3.35211e-60	2.41025e-58	126.296
NR2C2	1.41667	10.1496	18.9477	3.47419e-60	2.48749e-58	126.26
SAFB	1.3028	11.77	18.946	3.53965e-60	2.52371e-58	126.242
XPC	1.24165	9.19464	18.9453	3.56646e-60	2.53219e-58	126.234
AMBRA1	1.23821	10.3815	18.9324	4.10137e-60	2.89984e-58	126.095
DEPDC5	1.23538	8.69654	18.9302	4.20329e-60	2.95957e-58	126.071
EHMT1	1.13812	10.9198	18.9262	4.38904e-60	3.07759e-58	126.028
EIF4G3	1.61005	11.0827	18.9257	4.41576e-60	3.08358e-58	126.022
BRD1	1.2072	10.4915	18.9244	4.4776e-60	3.11395e-58	126.008
ANKMY1	1.30468	8.89127	18.9239	4.49921e-60	3.11621e-58	126.003
KLHDC4	1.25443	10.3738	18.9178	4.81005e-60	3.31796e-58	125.937
NOM1	1.25225	10.0582	18.9153	4.9415e-60	3.39483e-58	125.91
BMS1	1.43693	10.9523	18.9144	4.98829e-60	3.41315e-58	125.9
RANBP10	1.20685	10.1579	18.9112	5.16499e-60	3.51987e-58	125.866
ZNF354B	1.63461	7.44267	18.9091	5.28716e-60	3.58871e-58	125.843
STRIP1	1.18516	10.1783	18.9086	5.31644e-60	3.59421e-58	125.837
LETMD1	1.14855	10.9786	18.9039	5.59354e-60	3.76654e-58	125.787
HUWE1	1.48915	13.1447	18.9014	5.74475e-60	3.85307e-58	125.76
GGNBP2	1.24789	11.0086	18.901	5.77114e-60	3.85553e-58	125.755
LIMD1	1.18316	9.70343	18.8998	5.84832e-60	3.89177e-58	125.742
TGFBRAP1	1.22582	10.4938	18.8929	6.3036e-60	4.17835e-58	125.668
CEP152	1.7061	7.88843	18.8914	6.40391e-60	4.22833e-58	125.652
LMTK2	1.3983	10.9828	18.8855	6.83339e-60	4.49441e-58	125.587
MLLT6	1.44148	12.3447	18.8834	6.98972e-60	4.57948e-58	125.565
SPTAN1	1.37373	13.4587	18.8773	7.4642e-60	4.87154e-58	125.5
KDM3B	1.37661	11.7197	18.8758	7.58825e-60	4.93352e-58	125.483
SKIV2L	1.22878	10.739	18.8742	7.72516e-60	5.00336e-58	125.465
KIAA2026	1.64207	9.54894	18.8683	8.2356e-60	5.31369e-58	125.402
CC2D1B	1.14849	9.99533	18.8651	8.5279e-60	5.48144e-58	125.367
ZNF629	1.47953	10.2922	18.8594	9.06795e-60	5.80656e-58	125.306
INCA1	1.58298	5.89962	18.8491	1.01448e-59	6.47168e-58	125.194
AKAP17A	1.25216	10.6793	18.8453	1.05749e-59	6.7208e-58	125.153
TCERG1	1.49253	10.8242	18.8415	1.10191e-59	6.977e-58	125.112
PDPK1	1.3986	10.2435	18.8314	1.22884e-59	7.75174e-58	125.004
SNRNP200	1.30927	13.2252	18.8301	1.24721e-59	7.83845e-58	124.989
MDC1	1.48332	10.2288	18.8283	1.27193e-59	7.96435e-58	124.97
TNPO2	1.25491	11.4715	18.8219	1.36272e-59	8.50146e-58	124.901
DHX16	1.23386	10.571	18.8212	1.37371e-59	8.53866e-58	124.893
CYTH2	1.19477	10.9888	18.8	1.72789e-59	1.07009e-57	124.665
LPIN3	1.55664	9.92164	18.7874	1.98253e-59	1.22333e-57	124.528
KMT2B	1.4384	11.1406	18.782	2.10173e-59	1.29219e-57	124.47
UPF3A	1.58235	9.97389	18.7811	2.12297e-59	1.30053e-57	124.46
LRRC37B	1.44546	7.39011	18.7728	2.32247e-59	1.41763e-57	124.371
PRRC2C	1.63425	12.4657	18.7714	2.35698e-59	1.43353e-57	124.356
GGA3	1.19682	10.4595	18.7681	2.44337e-59	1.48051e-57	124.32
AARS2	1.30421	9.65622	18.7678	2.45167e-59	1.48051e-57	124.317
LRRC37A2	1.96518	6.23252	18.7633	2.57433e-59	1.54907e-57	124.268
HMGXB3	1.21265	10.8475	18.761	2.63886e-59	1.58229e-57	124.244
ZNF317	1.20879	10.212	18.7562	2.77954e-59	1.66078e-57	124.192
IGF2R	1.39676	12.7317	18.7555	2.80106e-59	1.66776e-57	124.184
WDR37	1.20646	9.17962	18.7539	2.85234e-59	1.69235e-57	124.166
SH2B1	1.39326	10.5305	18.7533	2.86996e-59	1.69688e-57	124.16
ERCC3	1.13255	10.5221	18.7419	3.247e-59	1.91314e-57	124.037
PI4KA	1.29844	11.1091	18.7413	3.2698e-59	1.9199e-57	124.031
MAPK8IP3	1.48425	10.564	18.7377	3.39907e-59	1.98893e-57	123.992
NAA40	1.27903	9.56887	18.7373	3.41573e-59	1.9918e-57	123.987
LARP1	1.35376	13.021	18.7334	3.56298e-59	2.07055e-57	123.945
NUP214	1.2732	11.0588	18.733	3.57759e-59	2.07195e-57	123.941
PPRC1	1.33013	11.0173	18.7298	3.70413e-59	2.13794e-57	123.906
NSUN6	1.43274	8.30708	18.7225	4.00909e-59	2.30611e-57	123.828
CHD2	1.53186	11.1346	18.7117	4.50855e-59	2.58465e-57	123.711
UBE2G2	1.31152	11.2521	18.7082	4.68064e-59	2.67427e-57	123.674
FAHD2A	1.32046	8.8085	18.7055	4.82273e-59	2.74621e-57	123.644
INPPL1	1.2433	11.7179	18.704	4.89851e-59	2.77513e-57	123.629
NBPF14	1.74779	5.79909	18.7039	4.90624e-59	2.77513e-57	123.627
PRRC2B	1.50506	11.9713	18.6987	5.19216e-59	2.9271e-57	123.571
AKAP8L	1.15387	9.60607	18.6968	5.29517e-59	2.97529e-57	123.551
SMG5	1.32425	11.9319	18.69	5.70119e-59	3.18411e-57	123.478
KIAA0319L	1.28974	11.3112	18.69	5.70434e-59	3.18411e-57	123.477
BSDC1	1.28176	11.1843	18.6875	5.86157e-59	3.25744e-57	123.45
LDB1	1.23194	10.818	18.6873	5.8741e-59	3.25744e-57	123.448
PRPF38B	1.54743	10.9631	18.6857	5.97606e-59	3.30318e-57	123.431
INO80	1.29158	10.3172	18.6826	6.18112e-59	3.40544e-57	123.397
LARP4B	1.16053	11.7194	18.6821	6.21414e-59	3.41255e-57	123.392
RUNDC1	1.14685	9.94221	18.6818	6.23658e-59	3.41382e-57	123.388
CRELD1	1.28138	5.98037	18.6778	6.50848e-59	3.5512e-57	123.346
KIDINS220	1.55576	10.8861	18.6769	6.57592e-59	3.5765e-57	123.336
LMBR1L	1.07373	9.78913	18.6742	6.767e-59	3.66867e-57	123.307
MAST2	1.35665	11.3478	18.6733	6.83358e-59	3.69296e-57	123.297
SYNJ2	1.38181	10.7193	18.6708	7.02696e-59	3.78541e-57	123.27
TRMT10B	1.32655	7.81132	18.666	7.39862e-59	3.97301e-57	123.218
FKBP15	1.29645	10.3551	18.6633	7.62263e-59	4.08039e-57	123.189
CCAR1	1.62132	11.0794	18.6615	7.77177e-59	4.14714e-57	123.169
MAPKBP1	1.39924	8.51135	18.6585	8.02345e-59	4.26802e-57	123.138
TTLL4	1.28171	10.1387	18.6577	8.09724e-59	4.29382e-57	123.129
CAMKK2	1.15087	11.0518	18.6542	8.40888e-59	4.44518e-57	123.091
RBSN	1.20627	9.62391	18.6491	8.89067e-59	4.6736e-57	123.036
ATXN1L	1.36597	10.3911	18.649	8.89606e-59	4.6736e-57	123.035
BRPF3	1.4081	10.7405	18.6462	9.17258e-59	4.804e-57	123.005
FAM168B	1.3136	11.9288	18.6424	9.55973e-59	4.99135e-57	122.964
DBF4B	1.38426	8.37323	18.641	9.69873e-59	5.0484e-57	122.949
CSAD	1.48414	8.00588	18.6376	1.00685e-58	5.22486e-57	122.912
CHD7	1.64251	10.8998	18.6359	1.02585e-58	5.30721e-57	122.893
MPRIP	1.35715	11.7834	18.6345	1.04116e-58	5.37005e-57	122.879
CFAP44	1.82132	7.66172	18.6331	1.0574e-58	5.4373e-57	122.863
CCDC14	1.7275	10.4898	18.6271	1.12801e-58	5.78284e-57	122.799
EGFL8	1.75757	4.39169	18.6241	1.16564e-58	5.95774e-57	122.766
IKBKB	1.28821	10.5542	18.619	1.23208e-58	6.27842e-57	122.711
MAGI1	1.48416	9.7175	18.615	1.28577e-58	6.53238e-57	122.669
SLC35E2B	1.39968	10.2489	18.6145	1.29358e-58	6.55249e-57	122.663
MICAL3	1.64756	9.82232	18.6133	1.3102e-58	6.61689e-57	122.65
UBN1	1.26964	11.0773	18.6105	1.3501e-58	6.79817e-57	122.62
PBX2	1.49459	10.1162	18.6086	1.37928e-58	6.92455e-57	122.599
TRIM39	1.26273	8.11824	18.6016	1.4872e-58	7.44435e-57	122.524
WDR33	1.30255	11.0772	18.5942	1.611e-58	8.04029e-57	122.445
ATAT1	1.35733	8.89345	18.5921	1.64887e-58	8.2052e-57	122.421
MED12	1.42178	10.9595	18.5912	1.6652e-58	8.26224e-57	122.412
PHF12	1.23063	10.3799	18.5877	1.72935e-58	8.55551e-57	122.374
LRRC27	1.24523	7.67346	18.5842	1.79578e-58	8.85833e-57	122.337
ZNF384	1.26157	9.41228	18.5836	1.80787e-58	8.8921e-57	122.33
ZNF337	1.85093	5.85365	18.5833	1.81336e-58	8.89331e-57	122.327
EBLN2	2.08537	4.51964	18.5822	1.8357e-58	8.97079e-57	122.315
QSOX2	1.32717	10.0695	18.582	1.83973e-58	8.97079e-57	122.313
EIF3CL	2.82628	3.14323	18.5799	1.88182e-58	9.14972e-57	122.29
ARGLU1	1.66206	11.622	18.579	1.90086e-58	9.21593e-57	122.28
GPATCH1	1.32799	8.8044	18.5737	2.01176e-58	9.72582e-57	122.224
USP40	1.29202	10.4176	18.5692	2.11274e-58	1.0185e-56	122.175
INPP4A	1.28459	9.38596	18.5626	2.26965e-58	1.09104e-56	122.104
NPHP4	1.27106	8.95132	18.5621	2.28311e-58	1.09441e-56	122.098
MAP3K4	1.22382	9.80366	18.5601	2.33258e-58	1.11497e-56	122.076
LEMD2	1.11831	10.7622	18.5547	2.47243e-58	1.1785e-56	122.019
MAN2A2	1.31524	10.429	18.5493	2.62126e-58	1.24435e-56	121.96
TAOK2	1.26171	10.9379	18.5492	2.62524e-58	1.24435e-56	121.959
CREBBP	1.324	11.5274	18.5475	2.6726e-58	1.26327e-56	121.941
ZNF500	1.18404	8.61352	18.5423	2.82717e-58	1.33262e-56	121.885
PLEKHA7	1.32602	10.348	18.5399	2.90325e-58	1.36469e-56	121.859
TRIO	1.46871	11.5917	18.5366	3.00711e-58	1.4096e-56	121.824
PRPF4B	1.42419	11.2033	18.5241	3.44533e-58	1.61057e-56	121.689
PIGG	1.14687	10.4065	18.5232	3.47648e-58	1.62067e-56	121.68
ZNF75D	1.52252	8.87164	18.5192	3.63341e-58	1.68919e-56	121.636
USP24	1.40654	11.1303	18.5151	3.79905e-58	1.76137e-56	121.591
MBD1	1.1418	10.5127	18.5146	3.81743e-58	1.76507e-56	121.587
CPSF7	1.20604	11.2293	18.5125	3.90543e-58	1.80085e-56	121.564
EIF2B5	1.1196	11.0038	18.5082	4.09328e-58	1.88236e-56	121.517
ITPR3	1.48896	12.6271	18.5054	4.21686e-58	1.93394e-56	121.488
TEP1	1.42046	10.4708	18.504	4.28166e-58	1.95837e-56	121.472
TFCP2	1.31716	10.6038	18.5002	4.46033e-58	2.0346e-56	121.432
MBTPS1	1.14985	11.9192	18.4949	4.72741e-58	2.15065e-56	121.374
CAMK2G	1.12171	10.4636	18.4928	4.83542e-58	2.18878e-56	121.351
PLXNB1	1.40936	11.9513	18.4928	4.83701e-58	2.18878e-56	121.351
ZNF142	1.20381	9.84644	18.4869	5.15099e-58	2.32466e-56	121.289
DENND4B	1.22971	10.4569	18.4864	5.18364e-58	2.33319e-56	121.282
PRKRIP1	1.26255	9.40017	18.4858	5.21677e-58	2.34189e-56	121.276
POLG2	1.41488	8.39069	18.4847	5.27584e-58	2.36216e-56	121.265
ARIH2	1.09475	10.8418	18.4841	5.31067e-58	2.36621e-56	121.258
ZNF76	1.20157	9.81752	18.4841	5.31277e-58	2.36621e-56	121.258
DNAJC27	1.43285	7.05824	18.4811	5.48512e-58	2.43657e-56	121.226
SIK2	1.27229	10.6263	18.48	5.55586e-58	2.46155e-56	121.213
SUPT6H	1.2786	11.8683	18.4777	5.69531e-58	2.51676e-56	121.189
ARHGEF2	1.33705	11.2085	18.4758	5.81423e-58	2.56264e-56	121.168
KSR1	1.43896	8.94403	18.4747	5.87953e-58	2.58471e-56	121.157
LUC7L	1.21079	10.1447	18.4712	6.10838e-58	2.67838e-56	121.119
DDX17	1.25991	13.4493	18.4664	6.43128e-58	2.80999e-56	121.068
STK11IP	1.30106	9.70867	18.4663	6.44167e-58	2.80999e-56	121.066
ZNF346	1.12814	8.36895	18.4596	6.92382e-58	3.01257e-56	120.994
CSNK1E	1.20186	11.0627	18.4537	7.38549e-58	3.20523e-56	120.93
CFLAR	1.32453	11.2458	18.4517	7.54035e-58	3.26409e-56	120.91
USP49	1.42983	7.4943	18.4494	7.73086e-58	3.33804e-56	120.885
PHF10	1.37502	10.773	18.4484	7.81592e-58	3.36271e-56	120.874
ERN1	1.43306	9.71627	18.4483	7.82763e-58	3.36271e-56	120.872
CAMSAP1	1.31278	10.0722	18.4412	8.44896e-58	3.62047e-56	120.796
MECP2	1.36414	10.4113	18.4396	8.59643e-58	3.67438e-56	120.779
SOCS7	1.47821	9.72075	18.4373	8.81398e-58	3.7579e-56	120.754
UBTF	1.2984	11.8563	18.4349	9.04786e-58	3.84795e-56	120.728
COX19	1.3036	9.66477	18.434	9.13326e-58	3.86702e-56	120.719
GOLGA3	1.17424	11.7143	18.434	9.13829e-58	3.86702e-56	120.718
INTS4	1.24315	9.35469	18.4331	9.23013e-58	3.89617e-56	120.709
TYW1	1.38395	9.52041	18.432	9.34109e-58	3.93323e-56	120.697
PER2	1.30358	9.91024	18.4244	1.01407e-57	4.25661e-56	120.615
IWS1	1.37969	10.6278	18.4242	1.01593e-57	4.25661e-56	120.613
GOLGA1	1.25127	9.75621	18.4216	1.04515e-57	4.36e-56	120.585
TMEM181	1.41531	11.2522	18.4215	1.04574e-57	4.36e-56	120.584
XPO5	1.23957	11.1822	18.4171	1.09699e-57	4.56246e-56	120.537
POFUT2	1.14882	9.38511	18.4121	1.15782e-57	4.80367e-56	120.483
ZNF224	1.52438	7.93859	18.4029	1.27888e-57	5.293e-56	120.384
ZNF589	1.36788	8.56345	18.4009	1.30695e-57	5.39601e-56	120.363
ZNF263	1.22695	10.1787	18.4006	1.312e-57	5.4037e-56	120.359
KIAA0895L	1.34783	8.97864	18.3977	1.35304e-57	5.55925e-56	120.328
EPS15L1	1.1125	10.1505	18.3892	1.48298e-57	6.07845e-56	120.237
PFAS	1.28932	10.0391	18.3851	1.55076e-57	6.34095e-56	120.193
UHRF1BP1	1.42788	9.61346	18.3826	1.59276e-57	6.49534e-56	120.166
GBA2	1.20201	11.1957	18.3824	1.59618e-57	6.49534e-56	120.164
PUM1	1.1992	11.7975	18.3808	1.62504e-57	6.59695e-56	120.146
HAUS5	1.26342	9.43273	18.3746	1.73703e-57	7.03478e-56	120.08
UPF3B	1.56239	9.27564	18.3707	1.81224e-57	7.32187e-56	120.038
JRKL	1.69661	8.91372	18.3646	1.93521e-57	7.80015e-56	119.972
WDR19	1.41226	8.4059	18.3637	1.95442e-57	7.8589e-56	119.962
C6orf89	1.25901	11.4576	18.3594	2.04893e-57	8.21945e-56	119.916
NSD1	1.46393	11.1925	18.3578	2.08478e-57	8.34356e-56	119.898
EP300	1.48279	11.4369	18.3545	2.15938e-57	8.62176e-56	119.863
UBAP2	1.2404	11.0833	18.3534	2.1862e-57	8.70835e-56	119.851
ELP1	1.28251	10.495	18.3513	2.2367e-57	8.88866e-56	119.828
JRK	1.34941	9.34758	18.3485	2.30379e-57	9.13389e-56	119.799
FAM118A	1.36641	9.8674	18.3482	2.3112e-57	9.14191e-56	119.796
PRDM4	1.19136	10.5031	18.3437	2.42698e-57	9.57755e-56	119.747
SLC9A8	1.36957	10.1399	18.3429	2.44932e-57	9.64326e-56	119.738
CWC25	1.3111	9.42055	18.3395	2.54069e-57	9.97986e-56	119.702
ARHGAP21	1.62989	10.8722	18.3372	2.60472e-57	1.02077e-55	119.677
DDX31	1.18147	9.48248	18.3342	2.68958e-57	1.0516e-55	119.645
SETD1B	1.26836	10.5262	18.3325	2.73865e-57	1.06832e-55	119.627
SETD4	1.18238	8.86684	18.3303	2.80687e-57	1.09243e-55	119.602
GORASP1	1.1171	10.8773	18.3282	2.86863e-57	1.11391e-55	119.581
ODF2	1.30965	10.4948	18.3256	2.95155e-57	1.14349e-55	119.553
ING5	1.22162	10.1993	18.3241	2.9992e-57	1.1593e-55	119.537
RNF214	1.24146	8.78134	18.3234	3.02378e-57	1.16615e-55	119.528
CCDC174	1.29089	9.28152	18.32	3.13632e-57	1.20681e-55	119.492
PDCD6	1.49902	7.73523	18.3152	3.30468e-57	1.26871e-55	119.44
DDX5	1.19279	13.767	18.3097	3.50402e-57	1.34141e-55	119.382
SNRNP70	1.1631	12.4436	18.3096	3.50984e-57	1.34141e-55	119.38
TTF2	1.39571	10.1374	18.3088	3.53875e-57	1.34941e-55	119.372
DDI2	1.54164	10.518	18.308	3.57158e-57	1.35888e-55	119.363
LENG8	1.53264	12.0729	18.3075	3.59099e-57	1.36321e-55	119.357
ATXN7L1	1.3479	8.28888	18.3056	3.66438e-57	1.38797e-55	119.337
CLK1	1.46915	10.5835	18.3014	3.83463e-57	1.44922e-55	119.292
PPFIA1	1.20337	10.6108	18.2986	3.95274e-57	1.49054e-55	119.262
MTERF4	1.09237	9.37252	18.2971	4.0172e-57	1.51148e-55	119.246
OSBPL2	1.22971	11.49	18.2948	4.11893e-57	1.54633e-55	119.221
PSPC1	1.31486	10.4358	18.2892	4.37473e-57	1.63874e-55	119.161
MLLT10	1.28895	9.74494	18.2878	4.4404e-57	1.65967e-55	119.146
HNRNPDL	1.26743	12.376	18.2816	4.74747e-57	1.77055e-55	119.08
TACC2	1.43027	11.395	18.2802	4.82302e-57	1.79478e-55	119.064
TRAK1	1.30784	11.4643	18.2756	5.06948e-57	1.88236e-55	119.015
PRDM10	1.37292	8.5762	18.2663	5.60159e-57	2.0754e-55	118.915
BPTF	1.56534	10.8563	18.2637	5.76382e-57	2.12959e-55	118.887
NUP98	1.24911	11.8957	18.2635	5.77295e-57	2.12959e-55	118.885
RBM17	1.21379	11.2939	18.2621	5.86204e-57	2.15777e-55	118.87
GABPB2	1.33698	9.42469	18.2594	6.03898e-57	2.21808e-55	118.841
SMG9	1.25108	10.2322	18.2577	6.14978e-57	2.25326e-55	118.822
VPS39	1.17363	10.8646	18.2575	6.16131e-57	2.25326e-55	118.821
ABR	1.30615	12.3559	18.2502	6.66772e-57	2.43322e-55	118.742
ZMYM3	1.27748	10.3451	18.2497	6.70738e-57	2.44244e-55	118.736
ZC3H13	1.68908	11.113	18.2489	6.76344e-57	2.45758e-55	118.728
FAM160A2	1.23883	10.9511	18.2486	6.78364e-57	2.45965e-55	118.725
SH3BP2	1.24192	10.9478	18.2481	6.81947e-57	2.46737e-55	118.72
POLR1A	1.33121	11.4257	18.2475	6.86788e-57	2.4796e-55	118.713
ZRSR2	1.4738	8.50394	18.2472	6.88593e-57	2.48083e-55	118.71
ZNF397	1.46645	9.17556	18.2467	6.92222e-57	2.48862e-55	118.705
LRRK1	1.32763	10.2212	18.2347	7.88391e-57	2.82837e-55	118.575
PCGF3	1.07992	10.3143	18.2341	7.93707e-57	2.84144e-55	118.569
ARHGAP35	1.34507	11.3491	18.2337	7.96903e-57	2.84687e-55	118.565
DNMBP	1.33111	11.2951	18.2315	8.15868e-57	2.9085e-55	118.541
CYB5RL	1.34899	8.08489	18.2244	8.81236e-57	3.13495e-55	118.465
AGAP6	2.02284	3.18613	18.2226	8.98916e-57	3.19115e-55	118.445
CALCOCO1	1.33835	10.7971	18.2214	9.10478e-57	3.22545e-55	118.432
TPCN1	1.1936	11.198	18.2165	9.59641e-57	3.39253e-55	118.38
CEP104	1.21345	10.0764	18.2146	9.80129e-57	3.45776e-55	118.359
DCAF5	1.26949	10.3234	18.2101	1.02843e-56	3.62063e-55	118.311
AKNA	1.33002	10.455	18.2087	1.04467e-56	3.66806e-55	118.296
PHYKPL	1.23072	10.0916	18.2085	1.04623e-56	3.66806e-55	118.294
GOLGB1	1.61593	11.7325	18.2047	1.09073e-56	3.8162e-55	118.253
DROSHA	1.28034	10.8991	18.2036	1.10343e-56	3.85271e-55	118.241
SLC26A1	1.53418	6.79893	18.2015	1.12799e-56	3.93035e-55	118.219
TRIM26	1.23702	11.3214	18.1986	1.16387e-56	4.04707e-55	118.188
CEP95	1.44469	9.68928	18.1959	1.19837e-56	4.15853e-55	118.159
DHX33	1.32976	9.89807	18.1934	1.23232e-56	4.26762e-55	118.131
CTC1	1.29051	9.39248	18.1868	1.32342e-56	4.56974e-55	118.06
VEGFA	1.37347	12.2975	18.1866	1.32495e-56	4.56974e-55	118.059
USP35	1.28535	7.83855	18.178	1.45508e-56	5.00838e-55	117.966
THOC2	1.74396	11.1498	18.1672	1.63467e-56	5.61513e-55	117.85
ZNF84	1.57877	9.35311	18.1625	1.7195e-56	5.8946e-55	117.8
BRD9	1.11826	10.3347	18.1617	1.73533e-56	5.93684e-55	117.791
NCBP3	1.27838	10.3548	18.1571	1.82287e-56	6.22378e-55	117.742
GBF1	1.22198	11.5823	18.1564	1.83611e-56	6.25643e-55	117.735
GCN1	1.27343	12.4656	18.1552	1.85964e-56	6.3239e-55	117.722
LIMK2	1.26801	11.2588	18.1536	1.8925e-56	6.42275e-55	117.705
SECISBP2	1.3003	10.7585	18.1528	1.9101e-56	6.46562e-55	117.695
MYO9B	1.25675	11.3445	18.1526	1.91275e-56	6.46562e-55	117.694
SON	1.43265	12.3697	18.1506	1.95502e-56	6.58314e-55	117.672
ZNF554	1.25476	7.24369	18.1506	1.95527e-56	6.58314e-55	117.672
RNF123	1.20021	9.9284	18.1455	2.06658e-56	6.94411e-55	117.617
SAMD4B	1.31591	11.5576	18.1426	2.13159e-56	7.14841e-55	117.586
AGAP1	1.27222	10.9127	18.142	2.14476e-56	7.1784e-55	117.58
RSRP1	1.40651	10.5417	18.1406	2.17818e-56	7.27589e-55	117.565
HIVEP1	1.4122	9.52056	18.1355	2.30019e-56	7.66837e-55	117.511
STX16	1.5258	11.1447	18.127	2.52263e-56	8.38727e-55	117.419
PHRF1	1.36313	10.9091	18.1269	2.52572e-56	8.38727e-55	117.418
ZC3H4	1.13211	10.7881	18.1187	2.76012e-56	9.14775e-55	117.329
BRAP	1.15341	9.81896	18.1174	2.7982e-56	9.25589e-55	117.316
TSHZ1	1.43311	9.60337	18.1171	2.80776e-56	9.26942e-55	117.312
BCL2L2	1.3202	10.1525	18.1164	2.82709e-56	9.31513e-55	117.306
TCOF1	1.55931	11.3822	18.1094	3.05132e-56	1.00345e-54	117.23
ZKSCAN1	1.62947	12.1492	18.108	3.09629e-56	1.01626e-54	117.215
PPIL2	1.21919	10.4406	18.1053	3.18666e-56	1.04391e-54	117.186
ZCCHC8	1.28358	9.60675	18.1049	3.2006e-56	1.04646e-54	117.182
EDC4	1.2677	10.4609	18.0993	3.40191e-56	1.11013e-54	117.121
SP1	1.33367	11.8639	18.0967	3.49847e-56	1.13945e-54	117.094
ZFP62	1.42506	9.77118	18.0959	3.53006e-56	1.14754e-54	117.085
PHKA2	1.37556	9.45865	18.0953	3.55172e-56	1.15237e-54	117.079
SMG7	1.37243	11.8176	18.0813	4.13134e-56	1.33787e-54	116.928
TMEM131	1.33877	11.2462	18.0794	4.21477e-56	1.36229e-54	116.908
WHAMM	1.20826	8.99513	18.0727	4.53334e-56	1.46248e-54	116.836
KIF24	1.37211	8.09712	18.0724	4.54551e-56	1.46362e-54	116.833
RAB3GAP1	1.2809	10.9262	18.07	4.66326e-56	1.49629e-54	116.808
TRIM66	1.52029	8.56276	18.0699	4.6689e-56	1.49629e-54	116.807
LSG1	1.18811	10.6426	18.0698	4.67607e-56	1.49629e-54	116.805
CTCF	1.1739	11.172	18.0697	4.68224e-56	1.49629e-54	116.804
ZNF514	1.53041	9.15964	18.0648	4.9325e-56	1.5733e-54	116.752
GTPBP4	1.2779	11.1727	18.0638	4.98878e-56	1.58827e-54	116.741
NRDE2	1.3142	8.71306	18.0609	5.14538e-56	1.63505e-54	116.71
POLR3E	1.09502	10.5332	18.0558	5.44051e-56	1.72561e-54	116.655
AKAP1	1.30891	12.6568	18.0499	5.7971e-56	1.83528e-54	116.591
DHX38	1.28778	10.9583	18.049	5.85118e-56	1.84895e-54	116.582
CLASRP	1.25118	10.0836	18.0483	5.89651e-56	1.85981e-54	116.574
POM121	1.47829	10.1836	18.0477	5.93182e-56	1.86748e-54	116.569
MED13L	1.57584	10.9478	18.0453	6.08822e-56	1.91317e-54	116.543
SNAPC4	1.36902	9.55713	18.044	6.17782e-56	1.93773e-54	116.528
COG7	1.06051	9.69277	18.0422	6.299e-56	1.9721e-54	116.509
METTL16	1.13325	9.80054	18.0368	6.67319e-56	2.0854e-54	116.451
GGA1	1.19311	10.8809	18.036	6.73504e-56	2.10086e-54	116.442
PMS2	1.38353	8.42624	18.0349	6.81519e-56	2.12196e-54	116.43
RAPGEF1	1.28216	11.2641	18.0284	7.30488e-56	2.27027e-54	116.361
USP42	1.23108	9.34177	18.0261	7.48773e-56	2.32284e-54	116.337
TP53BP2	1.25166	10.244	18.025	7.58239e-56	2.34791e-54	116.324
HEMK1	1.10764	9.64593	18.0246	7.615e-56	2.35371e-54	116.32
C6orf47	1.30607	9.58564	18.02	8.00188e-56	2.4688e-54	116.271
E2F3	1.38909	9.86722	18.0151	8.43253e-56	2.59694e-54	116.219
ICE1	1.47901	10.4433	18.0081	9.08969e-56	2.79426e-54	116.144
RSAD1	1.13834	10.0327	18.0068	9.22437e-56	2.83053e-54	116.129
NBR1	1.39803	12.3205	18.0054	9.36117e-56	2.86732e-54	116.115
BIRC6	1.56277	11.5511	18.0045	9.45801e-56	2.89177e-54	116.105
ANAPC1	1.56408	9.81682	18.0013	9.78845e-56	2.98741e-54	116.07
TEX2	1.29177	10.5954	17.9975	1.01986e-55	3.10699e-54	116.03
SMYD4	1.21502	8.34339	17.9901	1.10465e-55	3.35928e-54	115.95
CBWD2	1.59165	8.07895	17.9857	1.15791e-55	3.51496e-54	115.903
TLK2	1.46225	9.69693	17.9806	1.22271e-55	3.70504e-54	115.849
VPS52	1.12216	10.2811	17.9804	1.22595e-55	3.70823e-54	115.847
ASH1L	1.66428	10.7828	17.9786	1.24988e-55	3.77388e-54	115.827
EIF4H	1.35198	12.7603	17.9707	1.36042e-55	4.10036e-54	115.743
RSRC2	1.4353	10.8975	17.9681	1.40007e-55	4.21236e-54	115.715
SLC4A1AP	1.4547	9.61567	17.9677	1.40531e-55	4.22064e-54	115.711
ZZEF1	1.37896	10.9393	17.9674	1.41016e-55	4.22775e-54	115.707
MAFG	1.20133	10.4534	17.9662	1.42808e-55	4.27391e-54	115.695
PAXIP1	1.1704	9.31265	17.9646	1.45314e-55	4.34126e-54	115.678
KANTR	2.00835	7.96437	17.9605	1.51961e-55	4.53185e-54	115.633
NEK9	1.34989	10.8911	17.9601	1.52494e-55	4.53976e-54	115.63
ANKRD17	1.38516	11.7224	17.9586	1.5505e-55	4.60777e-54	115.613
ZC3H18	1.33463	10.958	17.9504	1.69279e-55	5.02183e-54	115.526
HDAC7	1.31053	10.7689	17.9497	1.70622e-55	5.05286e-54	115.518
WSB1	1.39196	11.1268	17.9492	1.71588e-55	5.07261e-54	115.512
ZBTB39	1.30372	8.89143	17.9469	1.75868e-55	5.19011e-54	115.488
CEP295	1.9001	8.04488	17.9315	2.07513e-55	6.11333e-54	115.323
DNMT3A	1.40607	10.0344	17.931	2.08803e-55	6.13446e-54	115.317
TRAPPC10	1.33174	9.77813	17.9309	2.08953e-55	6.13446e-54	115.316
KAT6B	1.4981	9.57805	17.9293	2.12546e-55	6.22917e-54	115.299
TNPO3	1.24922	11.3633	17.9271	2.17559e-55	6.36511e-54	115.276
ZNF507	1.47586	9.64005	17.9254	2.21785e-55	6.47756e-54	115.257
PARG	1.36668	9.49819	17.9239	2.25244e-55	6.56729e-54	115.242
USP19	1.23756	11.0567	17.9161	2.44903e-55	7.12823e-54	115.158
SLC7A6OS	1.13037	7.40502	17.9158	2.45907e-55	7.14519e-54	115.154
ZDHHC5	1.19323	12.0633	17.9118	2.56649e-55	7.44458e-54	115.112
BICRAL	1.41133	9.69994	17.9102	2.60962e-55	7.55676e-54	115.095
NRIP2	1.46154	6.79041	17.9023	2.84414e-55	8.22183e-54	115.01
LRP6	1.5379	10.3083	17.9004	2.90073e-55	8.37117e-54	114.99
ARID1B	1.32142	11.3551	17.8993	2.93735e-55	8.46245e-54	114.978
FCHSD1	1.27094	8.81805	17.8938	3.11609e-55	8.9622e-54	114.919
CHTOP	1.08122	11.2179	17.889	3.28039e-55	9.41877e-54	114.868
CIT	1.42146	10.0173	17.8886	3.29524e-55	9.44541e-54	114.863
TEAD3	1.28424	10.4174	17.8876	3.32886e-55	9.5257e-54	114.853
ABCC5	1.45594	9.86205	17.8732	3.8892e-55	1.11104e-53	114.699
MICAL1	1.25887	10.9236	17.8652	4.23643e-55	1.2082e-53	114.614
CHD8	1.32227	10.961	17.8649	4.2537e-55	1.21109e-53	114.609
ZNF394	1.15662	9.64284	17.8644	4.27416e-55	1.21488e-53	114.605
LRIG2	1.23349	9.21711	17.8623	4.37424e-55	1.24125e-53	114.582
CBWD6	1.70821	5.99475	17.8615	4.41256e-55	1.25003e-53	114.573
WDR27	1.51076	8.40045	17.8591	4.52644e-55	1.28015e-53	114.548
DDX46	1.38776	11.0903	17.8578	4.59127e-55	1.29633e-53	114.534
SRSF11	1.41336	11.7863	17.8529	4.83561e-55	1.36305e-53	114.482
DHX35	1.28985	9.38542	17.852	4.88655e-55	1.37512e-53	114.472
ZSWIM6	1.35889	9.1209	17.849	5.04764e-55	1.4181e-53	114.439
MED23	1.36816	10.0101	17.8415	5.47184e-55	1.53474e-53	114.359
ERCC5	1.49003	6.28014	17.84	5.55663e-55	1.55595e-53	114.344
MARF1	1.33863	10.8693	17.8392	5.60578e-55	1.56712e-53	114.335
URB1	1.29837	10.6487	17.8391	5.61542e-55	1.56724e-53	114.333
SMPD4	1.30141	11.2136	17.8377	5.69892e-55	1.58793e-53	114.319
THRAP3	1.31671	12.0442	17.8363	5.78377e-55	1.60893e-53	114.304
ZSCAN9	1.34228	8.23668	17.8348	5.8779e-55	1.63244e-53	114.288
UIMC1	1.23217	9.54074	17.8341	5.92137e-55	1.64183e-53	114.281
QTRT2	1.386	10.0103	17.8311	6.11818e-55	1.69363e-53	114.248
UPF1	1.23324	12.3229	17.8307	6.14398e-55	1.698e-53	114.244
RPGR	1.54497	8.43051	17.8283	6.30156e-55	1.73872e-53	114.219
ZSCAN29	1.36094	9.41216	17.8246	6.55879e-55	1.80676e-53	114.179
IKZF4	1.381	7.79867	17.8239	6.60698e-55	1.81708e-53	114.172
KMT2C	1.67206	11.0584	17.8236	6.63367e-55	1.82147e-53	114.168
TTC3	1.56309	12.1069	17.8207	6.83891e-55	1.87479e-53	114.137
ATP6V0A1	1.14816	11.1016	17.82	6.89658e-55	1.88755e-53	114.129
MSANTD2	1.41686	8.0523	17.8115	7.55004e-55	2.06307e-53	114.039
NSRP1	1.63458	9.76192	17.7994	8.60662e-55	2.348e-53	113.909
WDR11	1.2492	10.7199	17.7988	8.66271e-55	2.35951e-53	113.902
PTPRE	1.25304	10.0697	17.7953	8.99242e-55	2.44539e-53	113.865
ZBED4	1.16036	10.4773	17.7948	9.04327e-55	2.45528e-53	113.859
SYMPK	1.20438	11.8333	17.7945	9.06683e-55	2.45775e-53	113.857
ALS2	1.40237	9.36805	17.7906	9.4519e-55	2.55804e-53	113.815
PARD3	1.24601	10.6899	17.7899	9.52719e-55	2.57086e-53	113.808
MFSD14C	1.40799	9.34677	17.7899	9.52955e-55	2.57086e-53	113.807
KMT5B	1.31654	10.5157	17.7881	9.71014e-55	2.61542e-53	113.789
ABL1	1.2842	11.7755	17.7871	9.81583e-55	2.6397e-53	113.778
NSUN2	1.15632	11.3862	17.7805	1.05425e-54	2.83064e-53	113.707
UBR2	1.30399	10.7898	17.7792	1.06932e-54	2.86657e-53	113.693
TBRG1	1.20987	9.55499	17.7765	1.10092e-54	2.94661e-53	113.664
PRRC2A	1.39265	13.1919	17.7748	1.12075e-54	2.99495e-53	113.646
TAF3	1.38511	8.5132	17.7726	1.14715e-54	3.06037e-53	113.623
POM121C	1.38355	10.2507	17.7725	1.14883e-54	3.06037e-53	113.621
RNPC3	1.6233	8.01599	17.7717	1.15828e-54	3.0807e-53	113.613
ATXN2	1.16987	10.4257	17.769	1.19272e-54	3.16733e-53	113.584
GAS8	1.10721	8.38102	17.7673	1.21434e-54	3.2197e-53	113.566
KIAA0232	1.48774	10.4001	17.7665	1.22517e-54	3.24334e-53	113.558
USP20	1.26655	9.83158	17.762	1.28654e-54	3.40015e-53	113.509
RALGPS1	1.27684	9.38005	17.7618	1.2884e-54	3.40015e-53	113.507
ZNF212	1.22917	8.88002	17.7615	1.29299e-54	3.40694e-53	113.504
UNK	1.03971	9.75611	17.7588	1.33057e-54	3.50054e-53	113.475
ZBTB5	1.11961	9.4372	17.7562	1.36857e-54	3.59494e-53	113.447
TRMT44	1.12095	8.22703	17.7559	1.37344e-54	3.60216e-53	113.444
SUPT5H	1.22893	12.2089	17.7555	1.37957e-54	3.61265e-53	113.439
CDK13	1.27912	10.9429	17.7519	1.43331e-54	3.74758e-53	113.401
KDM4A	1.16763	9.18948	17.7478	1.49768e-54	3.90986e-53	113.358
ZDHHC7	1.14799	11.1116	17.7429	1.57991e-54	4.11484e-53	113.305
GTF3C2	1.11216	10.7644	17.7428	1.58105e-54	4.11484e-53	113.304
MTOR	1.25845	10.9845	17.7415	1.60323e-54	4.1662e-53	113.29
PKD1	1.54004	10.2726	17.7409	1.61434e-54	4.18864e-53	113.283
ANKS6	1.17647	10.4723	17.7373	1.67726e-54	4.34525e-53	113.245
DYNC1LI2	1.41793	11.3775	17.7371	1.68052e-54	4.34707e-53	113.243
NBPF10	1.66104	4.87721	17.7292	1.8288e-54	4.72342e-53	113.159
TCAF1	1.69951	9.17887	17.7279	1.85566e-54	4.78551e-53	113.145
ITSN2	1.48457	10.1965	17.7265	1.88429e-54	4.85198e-53	113.129
MYH3	1.81009	4.90217	17.7254	1.90592e-54	4.89969e-53	113.118
SMC3	1.56491	11.01	17.7253	1.9086e-54	4.89969e-53	113.117
IQGAP3	1.43355	11.051	17.7225	1.9673e-54	5.03845e-53	113.087
ACVR1B	1.28007	11.3231	17.7224	1.96858e-54	5.03845e-53	113.086
NFE2L1	1.36752	12.5753	17.7195	2.03046e-54	5.189e-53	113.055
ARFGEF2	1.48466	11.8097	17.7075	2.3103e-54	5.89526e-53	112.927
CIAO1	1.05446	11.6157	17.7044	2.38736e-54	6.08274e-53	112.894
OTUD3	1.47808	8.88335	17.7012	2.47259e-54	6.29046e-53	112.859
KNTC1	1.52221	9.97006	17.699	2.53098e-54	6.42936e-53	112.836
DDX51	1.2722	9.88677	17.6957	2.62252e-54	6.65195e-53	112.801
SRSF6	1.20655	12.0355	17.6943	2.66162e-54	6.74105e-53	112.786
PPP1R12C	1.26436	10.9283	17.6934	2.68823e-54	6.7983e-53	112.776
DNAJC14	1.20983	8.86396	17.6933	2.69226e-54	6.79836e-53	112.775
AL360181.3	1.82481	3.60695	17.6924	2.71636e-54	6.84902e-53	112.766
ZFYVE26	1.34695	9.68413	17.6908	2.76498e-54	6.96127e-53	112.748
PPP6R3	1.2197	11.5027	17.6844	2.96128e-54	7.44444e-53	112.68
PIK3R4	1.30237	9.8621	17.6806	3.08373e-54	7.7408e-53	112.64
AHCTF1	1.68671	10.2692	17.6786	3.14949e-54	7.89419e-53	112.619
ZNF333	1.31812	7.75654	17.6762	3.23276e-54	8.08933e-53	112.593
NCOA6	1.46516	11.5412	17.6761	3.23688e-54	8.08933e-53	112.591
USP7	1.20824	12.4644	17.6733	3.33634e-54	8.32565e-53	112.561
ZNF251	1.46607	9.02575	17.6721	3.37745e-54	8.41586e-53	112.549
TRA2A	1.26795	10.9844	17.671	3.4186e-54	8.49776e-53	112.537
RBM41	1.77709	8.42994	17.671	3.42034e-54	8.49776e-53	112.537
KIAA1109	1.73539	10.5116	17.6692	3.4873e-54	8.65146e-53	112.517
TARBP1	1.4234	10.6838	17.6683	3.51794e-54	8.71472e-53	112.509
LIG3	1.27581	10.1554	17.6635	3.70596e-54	9.16712e-53	112.457
SMARCA2	1.52366	11.3065	17.6621	3.76199e-54	9.29216e-53	112.442
OXSR1	1.29193	10.9322	17.6605	3.8265e-54	9.43777e-53	112.425
ATXN7	1.47763	9.71675	17.6594	3.87145e-54	9.53479e-53	112.413
ZNF692	1.3529	9.5101	17.6591	3.88687e-54	9.55888e-53	112.409
ZMYM5	1.57846	8.64	17.6563	4.00193e-54	9.8276e-53	112.38
SMURF1	1.21162	10.5083	17.6537	4.1168e-54	1.00951e-52	112.352
CLIP1	1.53094	10.7317	17.652	4.19104e-54	1.02623e-52	112.335
GTPBP2	1.12327	10.8998	17.6511	4.23361e-54	1.03516e-52	112.324
DMAP1	1.08478	9.79964	17.6491	4.32747e-54	1.05659e-52	112.303
AGER	1.42763	6.37877	17.6474	4.40739e-54	1.07374e-52	112.284
HERC1	1.4997	10.2714	17.6473	4.41039e-54	1.07374e-52	112.284
METTL3	1.11375	9.79956	17.646	4.47249e-54	1.0873e-52	112.27
CABIN1	1.28766	11.2934	17.644	4.56699e-54	1.10869e-52	112.249
GTPBP1	1.2372	11.0939	17.641	4.71868e-54	1.14388e-52	112.217
LSM14A	1.23073	11.8945	17.6398	4.78103e-54	1.15734e-52	112.204
PPM1F	1.21712	9.74722	17.6393	4.80509e-54	1.1615e-52	112.199
ZNF248	1.39724	8.30983	17.6388	4.83094e-54	1.16609e-52	112.193
SERHL2	1.33601	5.43743	17.6369	4.93304e-54	1.18904e-52	112.172
HIF1AN	1.1365	10.7482	17.6361	4.97604e-54	1.19771e-52	112.164
TTC21A	1.33346	6.53437	17.6347	5.04933e-54	1.21363e-52	112.149
RNF20	1.30587	10.5302	17.632	5.19866e-54	1.24775e-52	112.12
PIK3C2B	1.3155	11.3042	17.6313	5.2382e-54	1.25547e-52	112.113
CCDC150	1.80551	6.35181	17.6298	5.32125e-54	1.27357e-52	112.097
ZNF326	1.52405	10.0841	17.6247	5.61925e-54	1.343e-52	112.043
KDM2B	1.03778	9.9061	17.6245	5.63073e-54	1.34305e-52	112.041
SRRM1	1.42099	11.3089	17.6245	5.63528e-54	1.34305e-52	112.04
MTR	1.4656	10.2793	17.6232	5.7114e-54	1.35928e-52	112.027
R3HCC1L	1.2284	8.8858	17.6171	6.09539e-54	1.44864e-52	111.962
HTATSF1	1.47156	11.3045	17.6169	6.11465e-54	1.44938e-52	111.959
RXRB	1.0861	10.5938	17.6168	6.11559e-54	1.44938e-52	111.959
ZNF862	1.42244	8.3117	17.612	6.44245e-54	1.52471e-52	111.907
AC090004.1	1.83872	3.21684	17.6117	6.46525e-54	1.52798e-52	111.903
KIAA0753	1.28789	8.94653	17.6104	6.55093e-54	1.54607e-52	111.89
HDAC4	1.27342	9.52272	17.6075	6.76268e-54	1.59383e-52	111.859
GNL1	1.18953	10.8812	17.604	7.01948e-54	1.65076e-52	111.822
RREB1	1.27303	11.2035	17.6039	7.0237e-54	1.65076e-52	111.821
HTT	1.29007	11.5017	17.6008	7.26631e-54	1.70542e-52	111.787
UBAP2L	1.14803	12.266	17.5954	7.69951e-54	1.80204e-52	111.73
PUM2	1.36191	12.1469	17.5954	7.7001e-54	1.80204e-52	111.73
COG1	1.1384	10.0454	17.5953	7.70983e-54	1.80204e-52	111.728
REPS1	1.11174	10.4944	17.5945	7.76829e-54	1.81321e-52	111.721
RAPGEF2	1.4956	10.3488	17.5898	8.17433e-54	1.90536e-52	111.67
C2orf68	1.09756	10.0038	17.5893	8.21423e-54	1.91203e-52	111.665
DHTKD1	1.34088	10.195	17.5866	8.45539e-54	1.96547e-52	111.637
KNOP1	1.25967	9.28396	17.586	8.51107e-54	1.97571e-52	111.63
ZBTB2	1.30363	9.29359	17.5854	8.5693e-54	1.98651e-52	111.623
MMS19	1.04613	11.0309	17.5849	8.61747e-54	1.99495e-52	111.618
ZBTB43	1.3688	8.87587	17.5808	9.00503e-54	2.08183e-52	111.574
DCAF16	1.39413	10.336	17.5778	9.29565e-54	2.14609e-52	111.542
FOXK2	1.09568	10.9232	17.5747	9.61538e-54	2.21689e-52	111.509
PIP4K2B	1.24394	10.7601	17.5741	9.6707e-54	2.22662e-52	111.503
SSH1	1.33006	10.4581	17.5737	9.71193e-54	2.23308e-52	111.499
AHI1	1.52073	9.02358	17.5701	1.01013e-53	2.31947e-52	111.46
UBR5	1.49849	11.4354	17.569	1.02195e-53	2.34344e-52	111.448
NONO	1.25268	13.7812	17.5643	1.07485e-53	2.46142e-52	111.398
CUL7	1.24738	10.0186	17.5628	1.09151e-53	2.49621e-52	111.383
SMARCD1	1.22706	11.165	17.56	1.12552e-53	2.56865e-52	111.352
CRKL	1.15092	11.6036	17.5599	1.12622e-53	2.56865e-52	111.352
USP10	1.15842	11.4959	17.5587	1.14084e-53	2.59852e-52	111.339
FBXO42	1.10474	9.6559	17.5586	1.14253e-53	2.59888e-52	111.337
PLEKHA6	1.44929	11.8214	17.5572	1.15916e-53	2.63318e-52	111.323
SEC16A	1.30059	12.1819	17.5545	1.19353e-53	2.70761e-52	111.294
SRSF4	1.19188	11.5797	17.5527	1.21729e-53	2.75784e-52	111.274
FBXW2	1.19749	10.9397	17.5524	1.22047e-53	2.75866e-52	111.272
PARN	1.18805	10.7742	17.5524	1.22107e-53	2.75866e-52	111.271
WAC	1.26468	11.9763	17.5523	1.22253e-53	2.75866e-52	111.27
KHNYN	1.21865	11.0311	17.5454	1.3159e-53	2.9654e-52	111.197
TTF1	1.40253	8.87841	17.5428	1.3527e-53	3.04429e-52	111.169
SFPQ	1.14486	13.2454	17.5408	1.38224e-53	3.10665e-52	111.148
GEMIN5	1.33813	9.9807	17.5384	1.41871e-53	3.18326e-52	111.122
CTTN	1.1099	13.0202	17.5383	1.42008e-53	3.18326e-52	111.121
ZSWIM8	1.30228	9.72253	17.5368	1.44241e-53	3.22905e-52	111.106
ZKSCAN8	1.63178	9.51867	17.5366	1.447e-53	3.23507e-52	111.102
ABCC1	1.37554	11.4101	17.5361	1.45383e-53	3.24606e-52	111.098
ASB1	1.13737	9.622	17.5353	1.46671e-53	3.2705e-52	111.089
PIKFYVE	1.6524	9.67539	17.5349	1.47227e-53	3.27859e-52	111.085
EDRF1	1.27986	8.52273	17.5342	1.48378e-53	3.29989e-52	111.077
BRD7	1.47431	10.9381	17.5339	1.48838e-53	3.30367e-52	111.074
NPLOC4	1.0123	11.8961	17.5339	1.48937e-53	3.30367e-52	111.074
UBE2O	1.22659	10.5632	17.5322	1.51555e-53	3.35737e-52	111.056
ZBTB48	1.13036	8.95976	17.5319	1.52072e-53	3.36442e-52	111.053
CRY2	1.1985	9.63403	17.5317	1.5236e-53	3.3664e-52	111.051
DENND1C	1.50906	9.66308	17.5303	1.54723e-53	3.41417e-52	111.036
RIPK1	1.10887	10.4123	17.5301	1.5504e-53	3.41672e-52	111.034
PRDM2	1.3901	10.2113	17.5298	1.55562e-53	3.42378e-52	111.03
PITRM1	1.09849	11.1584	17.5264	1.61285e-53	3.54515e-52	110.994
KMT2E	1.43305	11.2268	17.5254	1.63055e-53	3.5794e-52	110.984
CLK4	1.40352	8.50237	17.523	1.67246e-53	3.66666e-52	110.958
ZNF638	1.69448	11.0337	17.5213	1.70417e-53	3.73135e-52	110.94
ATXN7L2	1.25312	7.6303	17.5181	1.76409e-53	3.85757e-52	110.905
SPIDR	1.17305	10.5784	17.5164	1.79681e-53	3.92408e-52	110.887
DHX9	1.18267	12.6649	17.515	1.8223e-53	3.97463e-52	110.873
NOD1	1.26972	8.64307	17.5138	1.84681e-53	4.02292e-52	110.86
ZNF169	1.35575	6.96611	17.5135	1.85325e-53	4.03177e-52	110.856
TBP	1.04926	8.98287	17.5126	1.87023e-53	4.06351e-52	110.847
DCAF8	1.1888	9.94954	17.5102	1.91868e-53	4.16344e-52	110.822
DDX23	1.18003	12.1052	17.5085	1.95448e-53	4.2357e-52	110.803
ERICH1	1.29995	9.01063	17.504	2.05177e-53	4.44087e-52	110.755
RPL7L1	1.29003	11.9724	17.5031	2.07155e-53	4.47797e-52	110.746
N4BP1	1.13241	10.6342	17.5029	2.07462e-53	4.47891e-52	110.744
TP53BP1	1.42041	10.054	17.5011	2.11579e-53	4.56198e-52	110.725
GPR107	1.18845	11.8244	17.4992	2.15988e-53	4.65114e-52	110.704
TAOK3	1.2649	10.6748	17.4978	2.19199e-53	4.7143e-52	110.689
TRAF3IP1	1.38354	9.52228	17.4931	2.3053e-53	4.95172e-52	110.639
NSD2	1.29176	11.7975	17.4847	2.52311e-53	5.41273e-52	110.549
RNF40	1.36194	10.9933	17.4835	2.55598e-53	5.47631e-52	110.537
RFC1	1.397	10.539	17.483	2.56982e-53	5.49902e-52	110.531
CPSF6	1.21203	11.4425	17.482	2.59625e-53	5.54859e-52	110.521
RERE	1.26959	11.8928	17.4804	2.64116e-53	5.63667e-52	110.504
IQCE	1.40684	10.5804	17.4803	2.64411e-53	5.63667e-52	110.503
MYO10	1.4071	11.9766	17.4792	2.67623e-53	5.69798e-52	110.491
PKP4	1.28152	11.4976	17.4737	2.83665e-53	6.03198e-52	110.433
GOSR1	1.2567	10.6182	17.4645	3.13227e-53	6.65226e-52	110.334
PDXDC1	1.24601	12.5896	17.4642	3.1407e-53	6.66182e-52	110.332
FBXW8	1.13255	8.9839	17.4598	3.29252e-53	6.97513e-52	110.285
CTDSP2	1.22644	12.7426	17.4565	3.41291e-53	7.22116e-52	110.249
NUP153	1.39078	10.8716	17.4561	3.42549e-53	7.23875e-52	110.245
IFT81	1.5448	8.07258	17.455	3.46605e-53	7.31399e-52	110.234
YY1AP1	1.18795	9.89172	17.4549	3.46972e-53	7.31399e-52	110.233
ZNF778	1.24959	7.18661	17.4511	3.61535e-53	7.61153e-52	110.192
DSP	1.47291	13.5167	17.4484	3.72062e-53	7.82345e-52	110.163
CENPF	1.77466	11.0386	17.4474	3.76081e-53	7.89816e-52	110.153
OPA3	1.14303	9.80355	17.442	3.98478e-53	8.35819e-52	110.095
ZNF182	1.50689	7.92249	17.4418	3.99325e-53	8.36561e-52	110.093
PRR14L	1.33961	10.5463	17.4402	4.06381e-53	8.50293e-52	110.076
IST1	1.11965	12.1278	17.4396	4.09128e-53	8.54987e-52	110.069
MKI67	1.67777	12.4069	17.4378	4.16891e-53	8.70137e-52	110.05
HIC2	1.37159	8.29188	17.4348	4.30339e-53	8.97103e-52	110.019
METTL22	1.06831	8.63568	17.4309	4.48914e-53	9.34677e-52	109.977
TOPBP1	1.42382	10.6732	17.4253	4.76477e-53	9.9085e-52	109.917
TRIM41	1.08327	9.88978	17.4244	4.81121e-53	9.99284e-52	109.908
KDM3A	1.3507	10.9923	17.4215	4.966e-53	1.03017e-51	109.876
TOP2B	1.59142	11.8867	17.4202	5.03203e-53	1.04259e-51	109.863
ZNF791	1.25188	9.52449	17.4188	5.10952e-53	1.05736e-51	109.848
RSF1	1.55348	10.3143	17.4176	5.17505e-53	1.06962e-51	109.835
ALDH18A1	1.18556	12.4085	17.4162	5.25547e-53	1.08492e-51	109.82
FBXO38	1.20289	10.0621	17.4155	5.29568e-53	1.09189e-51	109.812
TRPV1	1.41345	6.87468	17.415	5.32327e-53	1.09625e-51	109.807
RPAIN	1.06585	9.30529	17.4127	5.45531e-53	1.12207e-51	109.783
BECN1	1.16477	10.8555	17.4116	5.51647e-53	1.13328e-51	109.772
DCAF7	1.24844	12.2584	17.4083	5.71845e-53	1.17335e-51	109.736
ZC3H7B	1.29915	11.7286	17.4069	5.80346e-53	1.18936e-51	109.721
CTR9	1.41139	10.6505	17.4028	6.06498e-53	1.24146e-51	109.677
EMSY	1.34166	9.02138	17.4026	6.07588e-53	1.24219e-51	109.676
CEP192	1.5136	9.48345	17.4023	6.09752e-53	1.24511e-51	109.672
HCN3	1.36942	7.94706	17.3984	6.35645e-53	1.29642e-51	109.631
COPA	1.15512	13.0249	17.3968	6.46864e-53	1.31772e-51	109.613
MCM3AP	1.19863	10.6164	17.3944	6.63778e-53	1.35056e-51	109.588
PRR3	1.28834	8.29855	17.3937	6.68436e-53	1.35841e-51	109.581
RRN3	1.39592	10.6834	17.3905	6.91948e-53	1.40451e-51	109.546
NEURL4	1.25912	8.84105	17.3899	6.96291e-53	1.41163e-51	109.54
SEC61A2	1.30192	7.39748	17.3894	7.0006e-53	1.41758e-51	109.535
ZNF37A	1.62199	9.08571	17.3882	7.09039e-53	1.43405e-51	109.522
MYSM1	1.62918	9.61227	17.3853	7.31141e-53	1.47699e-51	109.492
TEPSIN	1.09703	7.96076	17.3843	7.39358e-53	1.49181e-51	109.48
FLCN	1.05373	9.29961	17.382	7.57449e-53	1.52496e-51	109.456
HNRNPL	1.03817	12.473	17.382	7.57581e-53	1.52496e-51	109.456
SRRT	1.23006	12.0165	17.3808	7.67064e-53	1.54222e-51	109.444
ALMS1	1.65797	9.37039	17.3805	7.70097e-53	1.54648e-51	109.44
DNAJC11	1.26896	10.2844	17.3794	7.79174e-53	1.56286e-51	109.428
PLXNA1	1.3095	11.3772	17.3788	7.84234e-53	1.57115e-51	109.422
INCENP	1.27696	10.2126	17.3775	7.95349e-53	1.59122e-51	109.408
TNRC18	1.3949	12.6948	17.3774	7.96128e-53	1.59122e-51	109.407
ARHGAP19	1.29632	8.33217	17.3757	8.10425e-53	1.6179e-51	109.389
ZNF44	1.44758	8.38804	17.3737	8.28113e-53	1.65126e-51	109.368
KCTD13	1.13408	9.43316	17.3735	8.29623e-53	1.65233e-51	109.366
KRI1	1.34653	9.90857	17.3733	8.31952e-53	1.65503e-51	109.363
DHX57	1.2908	9.34542	17.3725	8.38723e-53	1.66654e-51	109.355
ZNF26	1.37532	8.72519	17.3711	8.51711e-53	1.69037e-51	109.34
TSC2	1.19802	11.5111	17.3696	8.64656e-53	1.71406e-51	109.325
KPNB1	1.26445	12.8462	17.3686	8.74356e-53	1.73127e-51	109.314
RBM28	1.23957	10.3249	17.3685	8.75779e-53	1.73206e-51	109.312
RABGAP1	1.35657	10.7068	17.3665	8.94331e-53	1.7667e-51	109.291
CDAN1	1.28496	8.62439	17.3657	9.02031e-53	1.77983e-51	109.283
PPP1R3E	1.33603	7.80865	17.3652	9.0717e-53	1.78789e-51	109.277
MLXIP	1.37441	12.7284	17.3638	9.2032e-53	1.81171e-51	109.263
BTBD9	1.22379	9.47906	17.3606	9.52266e-53	1.87242e-51	109.229
ZNF7	1.21551	9.17752	17.3581	9.78754e-53	1.92228e-51	109.202
ASXL2	1.51647	10.5805	17.3554	1.00725e-52	1.97597e-51	109.173
PGPEP1	1.20929	10.7994	17.3517	1.04779e-52	2.05312e-51	109.134
SF1	1.06309	12.7971	17.3495	1.07278e-52	2.09965e-51	109.11
E2F6	1.28142	8.51823	17.3489	1.07972e-52	2.1108e-51	109.104
GRB2	1.17892	12.2602	17.3475	1.09588e-52	2.13993e-51	109.089
ZNF746	1.05378	9.76292	17.3464	1.10837e-52	2.16183e-51	109.078
FAM76B	1.58672	8.68883	17.3463	1.11031e-52	2.16313e-51	109.076
USP47	1.53592	10.2333	17.3455	1.11944e-52	2.17842e-51	109.068
KIF3B	1.32024	11.6317	17.3451	1.12451e-52	2.18578e-51	109.063
DOCK6	1.25568	11.2546	17.3442	1.13479e-52	2.20324e-51	109.054
CEP290	2.089	8.42291	17.3441	1.13624e-52	2.20353e-51	109.053
EIF4G1	1.23396	13.8126	17.3425	1.15594e-52	2.23916e-51	109.036
MAP4	1.20782	12.9353	17.3406	1.17942e-52	2.28206e-51	109.016
NOP58	1.4682	11.029	17.3392	1.19715e-52	2.31372e-51	109.001
PCNX2	1.44277	8.90781	17.3371	1.2254e-52	2.36563e-51	108.978
SUDS3	1.26687	10.9999	17.336	1.23933e-52	2.3898e-51	108.967
CBWD3	1.945	4.3758	17.3328	1.28219e-52	2.46964e-51	108.933
SPATA13	1.48176	10.8157	17.3217	1.44449e-52	2.77908e-51	108.815
CBL	1.44684	9.96733	17.3213	1.44955e-52	2.78567e-51	108.811
ZSCAN32	1.22212	8.69097	17.3187	1.49186e-52	2.86374e-51	108.782
OTUD7B	1.28611	9.83436	17.3172	1.51518e-52	2.90521e-51	108.767
SCAF4	1.24631	10.6211	17.316	1.53469e-52	2.9393e-51	108.754
WNK1	1.47558	11.9328	17.3154	1.54522e-52	2.95613e-51	108.747
NDUFAF7	1.22223	8.72226	17.3146	1.55723e-52	2.97575e-51	108.74
NEK8	1.30516	7.54752	17.311	1.61932e-52	3.08804e-51	108.701
WRNIP1	1.09492	11.1287	17.311	1.61963e-52	3.08804e-51	108.701
ACAD8	1.03759	9.56478	17.3043	1.74e-52	3.31382e-51	108.629
DOCK9	1.43936	10.8928	17.304	1.74473e-52	3.31909e-51	108.627
GRAMD4	1.35158	10.8066	17.3035	1.75491e-52	3.33473e-51	108.621
ZNF700	1.34208	8.37899	17.3016	1.7898e-52	3.39721e-51	108.601
SAP30BP	1.12114	10.6253	17.2974	1.87302e-52	3.5512e-51	108.556
ATM	1.71718	9.76147	17.2946	1.93012e-52	3.65537e-51	108.526
UTP3	1.17102	10.0031	17.2917	1.98955e-52	3.76248e-51	108.496
RANBP3	1.11604	11.018	17.2917	1.99111e-52	3.76248e-51	108.495
MAPKAPK5	1.14594	10.7844	17.2907	2.01223e-52	3.79817e-51	108.485
NFYA	1.19981	10.06	17.286	2.11554e-52	3.98874e-51	108.435
MCF2L	1.46295	10.5827	17.2853	2.12988e-52	4.01131e-51	108.428
DDB1	1.16513	13.0302	17.2825	2.19612e-52	4.13148e-51	108.398
GK5	1.53155	10.0211	17.2809	2.23357e-52	4.19728e-51	108.381
RBM26	1.41486	10.9107	17.2786	2.28965e-52	4.2979e-51	108.356
RAF1	1.13065	10.1907	17.2783	2.29632e-52	4.30566e-51	108.354
SRSF10	1.3085	11.7628	17.2754	2.36941e-52	4.4378e-51	108.322
WDR73	1.22717	6.80456	17.2744	2.39418e-52	4.47926e-51	108.312
ZNF609	1.41916	10.3372	17.2689	2.53954e-52	4.74597e-51	108.253
ATAD2B	1.6796	8.79157	17.2671	2.58945e-52	4.83292e-51	108.234
NCAPD2	1.34858	12.0263	17.267	2.59176e-52	4.83292e-51	108.233
SF3B3	1.1551	12.8947	17.2645	2.66178e-52	4.95803e-51	108.207
CSTF2T	1.21804	10.1805	17.2627	2.71258e-52	5.04712e-51	108.188
ZMYND11	1.34623	10.9394	17.262	2.73316e-52	5.07984e-51	108.18
AMPD2	1.19662	10.6052	17.2577	2.86231e-52	5.31407e-51	108.135
LRRFIP1	1.43198	11.8991	17.2573	2.87303e-52	5.32813e-51	108.131
POLM	1.16902	9.61074	17.2558	2.92155e-52	5.41221e-51	108.114
SPTBN1	1.29258	14.1019	17.2548	2.95069e-52	5.46023e-51	108.104
SEMA4D	1.1242	10.5782	17.254	2.97892e-52	5.50645e-51	108.095
DHFR2	1.52427	7.96087	17.2502	3.1005e-52	5.72496e-51	108.055
ZNF789	1.37048	8.30167	17.2499	3.11092e-52	5.73796e-51	108.052
ZKSCAN4	1.32861	7.55927	17.2495	3.12262e-52	5.75328e-51	108.048
DHODH	1.14343	9.06756	17.2494	3.12773e-52	5.75645e-51	108.046
INVS	1.23393	8.84303	17.2488	3.14883e-52	5.789e-51	108.04
WWP2	1.12715	11.4193	17.2473	3.19954e-52	5.87587e-51	108.024
ZNF33A	1.50867	10.1923	17.247	3.20936e-52	5.88753e-51	108.021
KAT8	1.05598	10.3252	17.2465	3.22623e-52	5.91208e-51	108.015
MED22	1.1797	10.1504	17.2427	3.35957e-52	6.1498e-51	107.975
TOP3A	1.17542	9.74593	17.242	3.38415e-52	6.1881e-51	107.968
TBC1D9B	1.19007	12.218	17.2417	3.39378e-52	6.19904e-51	107.965
ERC1	1.37895	10.3207	17.2413	3.41024e-52	6.22241e-51	107.96
IPO9	1.10807	11.3538	17.2398	3.46404e-52	6.31378e-51	107.945
LONP2	1.14897	11.4511	17.2391	3.49257e-52	6.35895e-51	107.937
ZNF23	1.56473	4.47599	17.2378	3.53855e-52	6.43182e-51	107.924
HNRNPR	1.34621	12.1794	17.2378	3.54017e-52	6.43182e-51	107.923
CCDC66	1.5613	8.2646	17.2362	3.60253e-52	6.5381e-51	107.906
DNMT1	1.29439	11.7394	17.2356	3.62497e-52	6.57181e-51	107.9
ZDHHC17	1.50181	9.08298	17.2354	3.63303e-52	6.57938e-51	107.897
ATXN2L	1.21007	11.9576	17.2313	3.79638e-52	6.86788e-51	107.854
ARHGEF12	1.44266	12.0128	17.2294	3.87324e-52	6.99947e-51	107.834
PGBD2	1.14498	7.83881	17.2275	3.95286e-52	7.13576e-51	107.814
HNRNPU	1.21654	13.9607	17.2229	4.1486e-52	7.48115e-51	107.765
TPP2	1.41	10.996	17.2227	4.1589e-52	7.49177e-51	107.763
MTMR3	1.12564	7.48398	17.2208	4.24479e-52	7.63837e-51	107.743
SLC25A27	1.97339	7.18432	17.2202	4.27373e-52	7.6802e-51	107.736
PHF21A	1.29341	9.44383	17.2201	4.27709e-52	7.6802e-51	107.735
NOL8	1.51945	10.3059	17.2177	4.38828e-52	7.87153e-51	107.71
FAM120A	1.20067	13.1109	17.2171	4.41354e-52	7.90848e-51	107.704
PRPF39	1.42701	9.31719	17.216	4.46975e-52	8.00075e-51	107.691
MARK2	1.16103	11.4768	17.2157	4.48226e-52	8.01469e-51	107.689
NDE1	1.23201	10.0875	17.2153	4.50188e-52	8.04131e-51	107.684
EPG5	1.40384	9.54134	17.2132	4.60215e-52	8.21177e-51	107.662
USP48	1.25107	10.6363	17.2125	4.63855e-52	8.26803e-51	107.654
POLQ	1.6349	8.57056	17.2121	4.65936e-52	8.29396e-51	107.65
SMC1A	1.3576	12.2789	17.212	4.66288e-52	8.29396e-51	107.649
KDM4B	1.20236	10.4323	17.2102	4.75315e-52	8.44568e-51	107.63
TBC1D16	1.41759	11.3161	17.2095	4.79158e-52	8.50505e-51	107.622
PBRM1	1.4298	10.637	17.2075	4.89378e-52	8.67739e-51	107.601
ZSCAN20	1.51614	6.48492	17.2066	4.93914e-52	8.74867e-51	107.592
PLEKHH1	1.41892	10.0888	17.2045	5.05191e-52	8.93909e-51	107.57
C16orf70	1.0248	9.25197	17.2025	5.16237e-52	9.12503e-51	107.548
CEP89	1.10297	9.60193	17.2001	5.2962e-52	9.35184e-51	107.523
RBL2	1.24894	10.771	17.1987	5.3722e-52	9.47619e-51	107.508
SMCR8	1.28651	9.95244	17.1982	5.40026e-52	9.51578e-51	107.503
KIN	1.42667	8.46587	17.1976	5.43596e-52	9.56876e-51	107.497
ANAPC4	1.29297	9.57145	17.1943	5.63092e-52	9.90167e-51	107.462
MAP2K7	1.20243	10.1395	17.1933	5.69476e-52	1.00036e-50	107.45
ZNF592	1.2551	10.4747	17.193	5.7107e-52	1.00212e-50	107.448
PISD	1.07223	10.1073	17.1881	6.02085e-52	1.05545e-50	107.395
ZNF766	1.27385	9.22719	17.1871	6.08355e-52	1.06534e-50	107.385
DVL3	1.08619	11.585	17.1843	6.27005e-52	1.09687e-50	107.355
TMEM63A	1.32799	12.5106	17.1839	6.2919e-52	1.09956e-50	107.351
ARID1A	1.29905	11.6429	17.1834	6.32993e-52	1.10507e-50	107.345
TUFT1	1.2929	10.4476	17.1808	6.50423e-52	1.13433e-50	107.318
NRDC	1.10681	11.6751	17.1804	6.53063e-52	1.13776e-50	107.314
ELMO2	1.24619	10.0912	17.1778	6.716e-52	1.16886e-50	107.286
GAPVD1	1.23109	10.4843	17.1763	6.82794e-52	1.18712e-50	107.27
KLHL36	1.16893	10.7203	17.1757	6.86954e-52	1.19314e-50	107.264
PALB2	1.25904	9.15494	17.1744	6.96605e-52	1.20866e-50	107.25
PHF3	1.62877	11.0899	17.1743	6.97575e-52	1.20911e-50	107.249
BCL9	1.39283	10.0395	17.1732	7.05821e-52	1.22215e-50	107.237
SPG11	1.31222	10.9282	17.1723	7.12538e-52	1.23252e-50	107.228
MAT2A	1.11393	12.2088	17.1697	7.32228e-52	1.26457e-50	107.201
ZNF782	1.64251	6.9171	17.1697	7.32554e-52	1.26457e-50	107.2
SMARCC1	1.22865	12.5528	17.1689	7.3908e-52	1.27454e-50	107.191
SSH2	1.38757	9.81216	17.168	7.45486e-52	1.28387e-50	107.183
CCNT2	1.38621	10.0069	17.168	7.46008e-52	1.28387e-50	107.182
ZNF600	1.3504	8.95156	17.1648	7.72079e-52	1.3274e-50	107.148
DSTYK	1.43636	8.95477	17.1627	7.89057e-52	1.35521e-50	107.126
ZNF324	1.15226	8.12241	17.1616	7.98644e-52	1.37029e-50	107.114
KANSL1	1.2695	10.7222	17.1595	8.1662e-52	1.39972e-50	107.092
DNHD1	1.55735	7.88682	17.1583	8.26822e-52	1.41578e-50	107.08
ZBTB24	1.34202	8.89742	17.1566	8.41973e-52	1.44027e-50	107.062
FAM168A	1.30218	10.3034	17.1533	8.7215e-52	1.49038e-50	107.027
SNX1	1.17067	11.3014	17.1528	8.77006e-52	1.49717e-50	107.021
LSM14B	1.33123	11.0495	17.1501	9.02801e-52	1.53966e-50	106.992
HINFP	0.981671	9.4597	17.1498	9.05312e-52	1.54239e-50	106.99
CNOT1	1.2691	12.6892	17.1473	9.30226e-52	1.58325e-50	106.963
CDK10	1.25951	11.0446	17.1463	9.40132e-52	1.59613e-50	106.952
SCAF8	1.34872	10.1044	17.1463	9.40328e-52	1.59613e-50	106.952
SLC2A11	1.20634	7.55352	17.1463	9.40615e-52	1.59613e-50	106.952
CGN	1.4894	11.7276	17.1445	9.58838e-52	1.62543e-50	106.932
BTRC	1.14402	9.42731	17.1431	9.72431e-52	1.64682e-50	106.918
CDK11B	1.33791	10.0646	17.1423	9.81191e-52	1.66e-50	106.91
PPP6R2	1.11067	10.8427	17.1392	1.01458e-51	1.71479e-50	106.876
TIRAP	1.05841	7.41401	17.1338	1.07457e-51	1.81436e-50	106.819
ANKRD28	1.33849	10.4234	17.1324	1.09062e-51	1.83963e-50	106.804
LRSAM1	1.12222	9.97358	17.1258	1.17021e-51	1.97192e-50	106.734
TSPYL2	1.34603	8.87343	17.1216	1.22414e-51	2.06076e-50	106.69
ZNF707	1.40132	8.54895	17.1177	1.27574e-51	2.1455e-50	106.649
SETD6	1.06691	9.01431	17.1168	1.28834e-51	2.16454e-50	106.639
FOXJ2	1.2006	9.74398	17.1163	1.29496e-51	2.17352e-50	106.634
UVRAG	1.17942	9.41373	17.1159	1.29992e-51	2.17968e-50	106.63
RBM4B	1.09391	8.72249	17.115	1.31239e-51	2.19842e-50	106.62
CNTROB	1.26825	9.93148	17.1129	1.34209e-51	2.24595e-50	106.598
PPP1R13B	1.16744	10.1442	17.1115	1.36244e-51	2.27776e-50	106.583
PTPN11	1.48426	11.9604	17.1113	1.36517e-51	2.28007e-50	106.581
MEGF8	1.47066	10.2408	17.11	1.38493e-51	2.31081e-50	106.567
ANKRD10	1.27039	11.6557	17.109	1.39898e-51	2.33196e-50	106.557
RPL39	2.3816	11.555	17.1072	1.42726e-51	2.37675e-50	106.537
ATP2A2	1.12444	13.5492	17.1054	1.45395e-51	2.41882e-50	106.519
TBC1D2B	1.32823	10.4113	17.1052	1.45703e-51	2.42157e-50	106.516
ST13	1.51664	12.4334	17.1048	1.46309e-51	2.42927e-50	106.512
DDX3X	1.3886	13.1324	17.1038	1.47944e-51	2.45402e-50	106.501
FOXJ3	1.21259	10.7931	17.1028	1.49454e-51	2.47665e-50	106.491
RRP12	1.31772	10.9185	17.1025	1.49948e-51	2.48241e-50	106.488
NVL	1.17814	9.14335	17.1004	1.53346e-51	2.53619e-50	106.466
DIP2B	1.34222	11.0242	17.0998	1.54313e-51	2.5497e-50	106.459
ACCS	1.50283	8.00047	17.0994	1.5509e-51	2.56005e-50	106.454
TGOLN2	1.43698	13.404	17.099	1.55756e-51	2.56853e-50	106.45
ABCF1	1.2099	11.6228	17.098	1.57314e-51	2.59172e-50	106.44
AFTPH	1.43092	11.035	17.0974	1.58362e-51	2.60645e-50	106.434
LHX4	1.88104	4.99747	17.0958	1.61091e-51	2.6488e-50	106.417
TYK2	1.13397	11.1527	17.0903	1.70835e-51	2.80629e-50	106.358
THADA	1.24745	10.1889	17.0873	1.76391e-51	2.8939e-50	106.326
FAM219B	1.06319	7.87475	17.0872	1.76509e-51	2.8939e-50	106.326
GNL2	1.32734	10.8857	17.0848	1.81046e-51	2.96542e-50	106.3
SAP130	1.14132	10.1556	17.0846	1.81455e-51	2.96925e-50	106.298
TCEANC2	1.19937	8.61455	17.0815	1.87695e-51	3.06786e-50	106.265
NAA16	1.54288	8.98077	17.0814	1.87843e-51	3.06786e-50	106.264
SCAF11	1.47134	11.6339	17.0794	1.91869e-51	3.1306e-50	106.243
PTPDC1	1.30593	8.19147	17.0778	1.95247e-51	3.18266e-50	106.225
ZNF3	1.2555	10.5169	17.0754	2.00154e-51	3.25755e-50	106.201
VPS13D	1.49206	10.6747	17.0754	2.00226e-51	3.25755e-50	106.2
KLHL18	1.09766	9.43841	17.0749	2.0122e-51	3.2706e-50	106.195
CIRBP	1.25525	11.983	17.068	2.16564e-51	3.51662e-50	106.122
PPP1R10	1.27173	11.4377	17.0672	2.1856e-51	3.54565e-50	106.113
GOLGA4	1.85226	11.3757	17.0652	2.2325e-51	3.61828e-50	106.092
RPRD2	1.29187	10.7522	17.0649	2.23835e-51	3.62429e-50	106.09
FAM156A	1.5602	2.81034	17.0648	2.24216e-51	3.62701e-50	106.088
KCTD18	1.22491	8.85987	17.0647	2.24431e-51	3.62702e-50	106.087
RNF4	1.15091	11.0369	17.064	2.26016e-51	3.64916e-50	106.08
ZSCAN30	1.43793	7.8639	17.0621	2.30809e-51	3.723e-50	106.059
UHRF2	1.33825	10.1886	17.0576	2.41995e-51	3.89973e-50	106.012
FAF2	1.17445	11.109	17.0554	2.47749e-51	3.98867e-50	105.989
SF3B2	1.23029	12.7761	17.0549	2.49201e-51	4.00824e-50	105.983
SETX	1.37773	11.1459	17.0542	2.50892e-51	4.03162e-50	105.976
HIVEP2	1.50505	9.52931	17.0523	2.55998e-51	4.10977e-50	105.956
PHF20	1.34728	10.7759	17.0485	2.6662e-51	4.27472e-50	105.916
EXOC2	1.2077	10.1214	17.0485	2.66776e-51	4.27472e-50	105.915
EIF4ENIF1	1.03375	9.43859	17.0467	2.71839e-51	4.35173e-50	105.896
MED14	1.33024	11.5082	17.0458	2.74427e-51	4.38902e-50	105.887
CDK19	1.33622	9.78507	17.0438	2.80346e-51	4.47947e-50	105.866
GLYR1	1.34906	11.6934	17.043	2.82685e-51	4.51259e-50	105.857
NME6	1.10902	9.5416	17.0416	2.87061e-51	4.57813e-50	105.842
CEP85	1.25145	9.31715	17.0412	2.88378e-51	4.59482e-50	105.838
NCOA1	1.37452	10.2007	17.0401	2.91723e-51	4.64376e-50	105.826
NOMO2	1.39708	8.68132	17.0384	2.97044e-51	4.72403e-50	105.808
PPIG	1.69321	11.0023	17.0378	2.98781e-51	4.7472e-50	105.802
ZFR	1.24365	11.5444	17.0324	3.16444e-51	5.02314e-50	105.745
PPARA	1.35246	10.7198	17.0311	3.20879e-51	5.08878e-50	105.731
CTBP2	1.11798	11.6144	17.0294	3.26729e-51	5.17672e-50	105.713
SIRT3	1.09563	9.15316	17.0251	3.42097e-51	5.41367e-50	105.668
WDR88	1.62265	4.19673	17.025	3.42684e-51	5.41367e-50	105.666
WAPL	1.2767	10.9701	17.0249	3.4292e-51	5.41367e-50	105.665
PIGL	1.11495	8.18252	17.0249	3.4296e-51	5.41367e-50	105.665
USP4	1.08478	10.8715	17.023	3.50025e-51	5.52006e-50	105.645
NBPF1	1.45514	8.49167	17.0198	3.61971e-51	5.70314e-50	105.612
UBE4B	1.23271	10.8567	17.0156	3.78749e-51	5.96195e-50	105.567
DLG5	1.37764	10.2788	17.0141	3.84506e-51	6.04698e-50	105.552
RMND5A	1.28309	11.3343	17.01	4.02033e-51	6.31676e-50	105.507
DCUN1D2	1.21723	8.89405	17.0098	4.02843e-51	6.32363e-50	105.505
YLPM1	1.38095	11.0152	17.0092	4.05444e-51	6.35857e-50	105.499
FYCO1	1.41953	10.3585	17.0089	4.0676e-51	6.37333e-50	105.496
TUBA3D	1.60124	3.17235	17.0067	4.16108e-51	6.51378e-50	105.473
TMEM120B	1.04058	8.7749	17.003	4.33018e-51	6.77224e-50	105.433
KLHL42	1.26556	9.84596	17.0027	4.3445e-51	6.78839e-50	105.43
CROCC	1.43774	9.23186	17.002	4.37409e-51	6.82832e-50	105.423
NCAPD3	1.23326	10.611	17.0013	4.40642e-51	6.87248e-50	105.416
WDR82	1.14646	12.0657	17.001	4.42283e-51	6.89174e-50	105.412
PDE8A	1.23892	10.2137	16.9988	4.52685e-51	7.04735e-50	105.389
CAPRIN2	1.52601	8.62972	16.9979	4.57269e-51	7.11219e-50	105.379
ADAT1	1.27086	9.20748	16.995	4.7143e-51	7.32574e-50	105.349
ERCC6	1.31011	8.95333	16.9928	4.82808e-51	7.49567e-50	105.325
RNF6	1.40229	10.7948	16.9926	4.83917e-51	7.50603e-50	105.323
KIF21A	1.47804	9.86664	16.992	4.86608e-51	7.54087e-50	105.317
NIPBL	1.54424	10.8891	16.9916	4.88637e-51	7.56541e-50	105.313
ZHX3	1.43489	9.79171	16.9878	5.09238e-51	7.87717e-50	105.272
BRD3	1.20253	10.1745	16.9862	5.1775e-51	8.00155e-50	105.256
TUBGCP3	1.25287	10.3293	16.9825	5.38751e-51	8.31852e-50	105.216
ZNF275	1.29991	9.71588	16.9818	5.4269e-51	8.37173e-50	105.209
GATAD1	1.31299	10.641	16.9798	5.54392e-51	8.54448e-50	105.188
METAP1D	1.29719	8.30393	16.9796	5.55561e-51	8.55473e-50	105.186
TIMELESS	1.32381	10.693	16.9793	5.57402e-51	8.57529e-50	105.182
NBPF20	1.51011	5.53636	16.9778	5.66061e-51	8.70062e-50	105.167
CAMKK1	1.26176	8.84416	16.9701	6.14319e-51	9.43383e-50	105.086
PSD4	1.14361	11.1991	16.9695	6.18626e-51	9.49138e-50	105.079
ANKIB1	1.36602	10.6753	16.9686	6.24414e-51	9.57153e-50	105.069
AKAP9	1.69959	10.6907	16.9653	6.4707e-51	9.90987e-50	105.034
ZNF687	1.21247	10.3015	16.9645	6.52239e-51	9.98002e-50	105.026
IKBKG	1.5094	7.13831	16.9641	6.55003e-51	1.00133e-49	105.022
MAP3K14	1.2443	8.86216	16.9631	6.62348e-51	1.01165e-49	105.011
IP6K2	1.04988	11.2584	16.9626	6.65783e-51	1.01588e-49	105.006
OSBP	1.16824	11.5223	16.9625	6.66321e-51	1.01588e-49	105.005
SNX9	1.18614	11.564	16.9616	6.72419e-51	1.02426e-49	104.996
NCL	1.4182	14.5552	16.96	6.84378e-51	1.04154e-49	104.978
DNAJC2	1.59438	10.1282	16.9592	6.90282e-51	1.04959e-49	104.97
MSL1	1.23768	11.486	16.9578	7.00782e-51	1.0646e-49	104.955
ATF6B	1.302	11.5679	16.9544	7.26081e-51	1.10204e-49	104.92
HGS	1.15099	11.3405	16.9515	7.48798e-51	1.13551e-49	104.889
SPATS2	1.18401	9.87403	16.951	7.53142e-51	1.14096e-49	104.883
RBM45	1.18703	8.28163	16.9509	7.53737e-51	1.14096e-49	104.882
EPC2	1.24506	9.62511	16.9452	8.00912e-51	1.21129e-49	104.822
UBFD1	1.18128	11.108	16.9438	8.13236e-51	1.22883e-49	104.807
TEX261	1.18514	11.311	16.9434	8.16509e-51	1.23268e-49	104.803
PRPF8	1.19228	13.155	16.943	8.20088e-51	1.23698e-49	104.798
KIF1B	1.42374	10.8902	16.9418	8.30678e-51	1.25185e-49	104.786
GAB2	1.32921	9.94722	16.9373	8.71271e-51	1.31185e-49	104.738
DCP1A	1.18716	10.2396	16.9366	8.77921e-51	1.3207e-49	104.731
KBTBD2	1.17481	10.7904	16.9344	8.98854e-51	1.35099e-49	104.707
FBXO31	1.09553	10.5413	16.933	9.11643e-51	1.369e-49	104.693
CCHCR1	1.27406	10.0416	16.932	9.22068e-51	1.38343e-49	104.682
WDR5	1.24184	11.1078	16.9313	9.28975e-51	1.39256e-49	104.674
ZNF197	1.42965	8.93081	16.9291	9.50502e-51	1.42357e-49	104.652
AGO4	1.35728	9.42603	16.9263	9.79303e-51	1.46541e-49	104.622
RAPGEF5	1.39662	10.0077	16.9259	9.83472e-51	1.47036e-49	104.618
TRIM44	1.23896	11.6781	16.9235	1.00871e-50	1.50675e-49	104.593
BICD2	1.234	9.85866	16.9216	1.02908e-50	1.53584e-49	104.573
ADD1	1.08683	12.4302	16.9128	1.13094e-50	1.68637e-49	104.479
VPS8	1.31753	9.94725	16.9062	1.21252e-50	1.80643e-49	104.41
RBM15B	1.15436	11.3701	16.9044	1.23668e-50	1.8408e-49	104.39
CBWD5	1.52064	7.0491	16.9013	1.27752e-50	1.89993e-49	104.358
DPY19L3	1.51247	9.5244	16.9009	1.28293e-50	1.90631e-49	104.354
PIGM	1.34833	9.64416	16.9003	1.29142e-50	1.91724e-49	104.347
ESPL1	1.31101	9.78497	16.8991	1.30771e-50	1.93974e-49	104.335
ACTR8	1.09491	9.5462	16.8982	1.32032e-50	1.95673e-49	104.325
ITSN1	1.37979	9.73786	16.8978	1.32637e-50	1.96398e-49	104.32
KLHDC10	1.24834	10.7168	16.8964	1.34586e-50	1.9911e-49	104.306
INPP5B	1.07907	8.65293	16.8963	1.34736e-50	1.99159e-49	104.305
SNX30	1.42586	10.2404	16.8957	1.3554e-50	2.00172e-49	104.299
PLXNA3	1.35017	10.8042	16.8949	1.36716e-50	2.01733e-49	104.29
PTPN3	1.19408	10.9942	16.8946	1.37149e-50	2.02197e-49	104.287
VHL	1.08919	10.4936	16.8933	1.39061e-50	2.04838e-49	104.273
MRE11	1.47506	9.79077	16.8922	1.40685e-50	2.0705e-49	104.262
ZNF343	1.30277	8.50251	16.8882	1.46827e-50	2.15902e-49	104.219
RBM25	1.60077	11.2945	16.885	1.51972e-50	2.23274e-49	104.185
DNAJC7	1.20299	11.0682	16.8823	1.56311e-50	2.2945e-49	104.157
TNS3	1.39256	12.0491	16.8806	1.59131e-50	2.33388e-49	104.139
CDC40	1.37931	9.3548	16.8773	1.64793e-50	2.41479e-49	104.105
LIG1	1.21755	10.6362	16.8773	1.64933e-50	2.41479e-49	104.104
HDLBP	1.16462	14.2389	16.8731	1.72408e-50	2.52207e-49	104.06
RTKN	1.13953	11.3057	16.8724	1.73689e-50	2.53861e-49	104.052
CDK5RAP1	1.19723	10.2452	16.8719	1.74572e-50	2.54933e-49	104.047
PPWD1	1.23713	9.46042	16.8672	1.83633e-50	2.67934e-49	103.997
INPP5E	1.12036	9.19712	16.8652	1.87426e-50	2.73234e-49	103.977
NUP205	1.27077	11.3774	16.8646	1.88656e-50	2.7479e-49	103.97
HIP1R	1.33448	11.1039	16.8627	1.92456e-50	2.80085e-49	103.95
NPHP3	1.61486	6.87664	16.8622	1.9354e-50	2.81421e-49	103.945
WWC3	1.43414	10.2406	16.862	1.94015e-50	2.8187e-49	103.942
ELF2	1.23884	9.68779	16.8612	1.95737e-50	2.84128e-49	103.934
TBC1D22B	1.11638	9.08067	16.8608	1.9655e-50	2.84964e-49	103.929
KAT7	1.1575	10.3152	16.8607	1.96649e-50	2.84964e-49	103.929
RCC2	1.12152	12.4173	16.8606	1.96956e-50	2.85027e-49	103.927
ARHGEF1	1.32078	11.7755	16.8605	1.97028e-50	2.85027e-49	103.927
DAZAP1	1.06374	12.1421	16.859	2.00172e-50	2.89329e-49	103.911
URGCP	1.10883	10.7233	16.8571	2.04331e-50	2.95089e-49	103.891
USP32	1.44734	9.92449	16.8551	2.08735e-50	3.01192e-49	103.87
SYNE2	1.63729	11.6515	16.8542	2.10645e-50	3.03691e-49	103.861
ATG2B	1.44139	9.6674	16.8474	2.2663e-50	3.26459e-49	103.788
SLC26A11	1.29054	8.13174	16.8464	2.28939e-50	3.29439e-49	103.778
CCDC77	1.30664	8.13742	16.8463	2.29087e-50	3.29439e-49	103.777
POGK	1.2304	11.1612	16.8456	2.30782e-50	3.31595e-49	103.77
SCAPER	1.43983	8.43659	16.8453	2.3162e-50	3.32518e-49	103.766
TOP1	1.42441	12.0184	16.8443	2.34007e-50	3.3566e-49	103.756
CERS5	0.993962	9.92182	16.8442	2.34459e-50	3.36025e-49	103.754
STK4	1.46459	11.0369	16.8427	2.38103e-50	3.4096e-49	103.739
FBXO21	1.06886	10.8096	16.8401	2.4488e-50	3.50368e-49	103.711
VRK3	1.02827	10.3091	16.838	2.50315e-50	3.57843e-49	103.689
SREK1	1.60194	10.6588	16.8375	2.51724e-50	3.59554e-49	103.683
RGS12	1.26867	9.51165	16.8369	2.53377e-50	3.6161e-49	103.677
H6PD	1.33482	11.4475	16.8362	2.55218e-50	3.63932e-49	103.67
SUPT20H	1.34637	10.4469	16.8325	2.65413e-50	3.78152e-49	103.631
DCAF12	1.20757	11.1822	16.8308	2.70347e-50	3.84859e-49	103.612
FUBP1	1.24831	11.5925	16.83	2.72609e-50	3.87754e-49	103.604
MNT	1.15018	9.53585	16.8293	2.74563e-50	3.90206e-49	103.597
EIF4B	1.2723	13.4402	16.829	2.7533e-50	3.90969e-49	103.594
EPC1	1.1414	9.47489	16.8285	2.76878e-50	3.92837e-49	103.589
ANKRD27	1.19453	10.853	16.827	2.81196e-50	3.98632e-49	103.573
TRMU	1.07222	9.92588	16.8248	2.88122e-50	4.08109e-49	103.549
TBC1D8	1.4022	9.32849	16.8234	2.92423e-50	4.13855e-49	103.534
FANCC	1.11393	9.43337	16.8228	2.94179e-50	4.15993e-49	103.528
GTF2IRD2B	1.51736	6.4074	16.8223	2.95657e-50	4.17736e-49	103.523
RPS24	1.58164	14.9098	16.8218	2.9732e-50	4.19735e-49	103.518
RALGAPB	1.42762	11.3957	16.8209	3.00173e-50	4.23412e-49	103.508
TARS2	1.24238	10.2299	16.8196	3.04483e-50	4.29134e-49	103.494
CARF	1.64325	7.43759	16.8151	3.19124e-50	4.49396e-49	103.448
ATG16L1	1.07952	10.5819	16.8139	3.23303e-50	4.54903e-49	103.435
AGO2	1.39356	11.3997	16.8124	3.28674e-50	4.62077e-49	103.418
PDCD6IP	1.25719	12.4609	16.812	3.29882e-50	4.63392e-49	103.415
RFWD3	1.17875	10.8919	16.8116	3.31204e-50	4.64863e-49	103.411
TXLNG	1.43655	10.186	16.8065	3.49659e-50	4.9036e-49	103.357
CEP162	1.7242	7.71501	16.8047	3.56686e-50	4.99802e-49	103.337
CDYL	1.15985	10.0649	16.8022	3.66048e-50	5.12497e-49	103.311
DNAJB12	1.06619	10.758	16.8015	3.68688e-50	5.15768e-49	103.304
ZNF473	1.18607	8.69421	16.8005	3.7289e-50	5.21216e-49	103.293
SLC38A1	1.46061	12.7994	16.8003	3.73378e-50	5.21469e-49	103.291
XPO6	1.06062	12.0205	16.7961	3.90517e-50	5.44958e-49	103.247
ATXN7L3B	1.15116	11.7642	16.7935	4.01343e-50	5.59604e-49	103.22
SIN3A	1.16103	10.877	16.7919	4.08301e-50	5.68839e-49	103.203
MYO19	1.13752	10.8056	16.7917	4.09451e-50	5.69973e-49	103.2
C12orf65	1.22293	9.08434	16.7902	4.16002e-50	5.78617e-49	103.184
SPECC1L	1.12367	9.5616	16.7892	4.20328e-50	5.84157e-49	103.174
SYVN1	1.2097	11.2559	16.7877	4.27025e-50	5.92978e-49	103.158
NCOA3	1.48531	10.6453	16.7868	4.31227e-50	5.98323e-49	103.148
TATDN2	1.07161	9.62546	16.7862	4.33921e-50	6.01569e-49	103.142
NUP85	1.09017	10.667	16.7831	4.48295e-50	6.2099e-49	103.11
ARHGEF10L	1.2204	11.6462	16.7796	4.65442e-50	6.44216e-49	103.072
ADGRA3	1.2922	10.6228	16.7772	4.77205e-50	6.59958e-49	103.047
JMJD7-PLA2G4B	1.65262	5.93719	16.7765	4.80949e-50	6.64595e-49	103.04
UBN2	1.5748	9.82629	16.7758	4.84692e-50	6.69223e-49	103.032
PUM3	1.30514	10.6074	16.7756	4.85374e-50	6.69619e-49	103.031
HEXIM2	1.13193	5.4249	16.7751	4.88241e-50	6.73027e-49	103.025
ARAP1	1.21323	11.0845	16.7749	4.89267e-50	6.73893e-49	103.023
RGP1	1.17515	10.052	16.7745	4.91121e-50	6.75899e-49	103.019
FAM219A	1.22495	9.0714	16.7738	4.94956e-50	6.80624e-49	103.011
UGGT1	1.22962	11.8546	16.7714	5.07425e-50	6.97206e-49	102.986
MPHOSPH10	1.57197	10.1445	16.7698	5.16246e-50	7.08752e-49	102.969
ZNF131	1.26066	9.77217	16.7696	5.17463e-50	7.09848e-49	102.967
ZNF786	1.20757	8.07396	16.7669	5.32339e-50	7.29665e-49	102.939
KCTD7	1.36216	8.16285	16.7665	5.34502e-50	7.32039e-49	102.935
UBQLN4	1.26294	10.8199	16.7663	5.36019e-50	7.33525e-49	102.932
SMC6	1.57452	10.1379	16.7638	5.50368e-50	7.52554e-49	102.906
C2CD5	1.44308	10.5645	16.7618	5.61988e-50	7.67824e-49	102.885
TMCO6	1.08335	8.52347	16.7607	5.68576e-50	7.762e-49	102.873
MSS51	1.39153	5.0053	16.7602	5.71695e-50	7.79831e-49	102.868
KIAA1217	1.35703	11.3841	16.7588	5.79946e-50	7.9045e-49	102.854
MIGA2	1.25165	9.81895	16.7588	5.80424e-50	7.90467e-49	102.853
KIAA0100	1.11856	12.0173	16.758	5.85071e-50	7.96156e-49	102.845
POU2F1	1.4796	9.88398	16.7579	5.85581e-50	7.96212e-49	102.844
ZNF431	1.51808	8.69147	16.7575	5.88032e-50	7.98904e-49	102.84
CAD	1.30423	11.6663	16.757	5.91655e-50	8.03184e-49	102.834
MFSD9	1.20194	9.91751	16.7548	6.05525e-50	8.21356e-49	102.811
FBXW7	1.30858	9.03212	16.7533	6.15294e-50	8.33527e-49	102.795
ANKRD52	1.25425	11.1601	16.7532	6.15481e-50	8.33527e-49	102.794
ARFGAP2	1.15413	11.4439	16.7492	6.42114e-50	8.68902e-49	102.752
TERF2	1.0656	10.0638	16.7489	6.44273e-50	8.71129e-49	102.749
PHF1	1.2636	9.74058	16.7483	6.48523e-50	8.76177e-49	102.742
HCFC1	1.19527	12.0748	16.7441	6.77986e-50	9.15254e-49	102.698
INO80E	1.06211	10.2675	16.7427	6.88046e-50	9.28097e-49	102.684
DHX34	1.27435	10.1965	16.7383	7.21508e-50	9.72459e-49	102.636
ZNF830	1.33107	8.91442	16.7372	7.29413e-50	9.82335e-49	102.626
HNRNPA1L2	1.57189	6.77502	16.7332	7.61231e-50	1.02437e-48	102.583
ZC3H8	1.38768	8.86818	16.7318	7.72814e-50	1.03914e-48	102.568
DPH7	1.02636	9.66205	16.7295	7.91784e-50	1.0638e-48	102.544
SLC7A1	1.32558	12.2289	16.723	8.48487e-50	1.13908e-48	102.475
HNRNPUL1	1.1585	12.9612	16.7212	8.64437e-50	1.15958e-48	102.457
SPRY4	1.27467	10.7153	16.7187	8.88205e-50	1.18969e-48	102.43
FAM228B	1.43176	5.31847	16.7186	8.88289e-50	1.18969e-48	102.43
RANBP6	1.42222	9.35085	16.716	9.13618e-50	1.22265e-48	102.402
MON1B	1.03543	10.8697	16.7157	9.16254e-50	1.22521e-48	102.399
U2SURP	1.68129	11.5009	16.7151	9.22462e-50	1.23254e-48	102.392
PDPR	1.33731	9.788	16.7139	9.34098e-50	1.24711e-48	102.38
TOPORS	1.43467	9.37895	16.7099	9.74503e-50	1.30003e-48	102.338
CDK12	1.45452	11.1723	16.7098	9.76095e-50	1.30113e-48	102.336
ARID4B	1.54819	9.97292	16.709	9.83918e-50	1.31053e-48	102.328
EPB41	1.39199	10.9433	16.7087	9.87194e-50	1.31386e-48	102.325
EGLN2	1.45897	6.77679	16.7049	1.02812e-49	1.36725e-48	102.284
C19orf71	1.51546	5.43444	16.7001	1.08115e-49	1.43665e-48	102.234
KAT6A	1.42581	10.8544	16.697	1.1171e-49	1.48326e-48	102.202
ANKRD26	1.78936	7.79037	16.6952	1.13858e-49	1.51048e-48	102.183
ZMIZ1	1.30003	11.488	16.6952	1.13938e-49	1.51048e-48	102.182
MKNK1	0.976416	9.52916	16.6947	1.14492e-49	1.51664e-48	102.177
ASB8	1.14245	9.62858	16.6935	1.15968e-49	1.535e-48	102.165
BDP1	1.74189	9.77999	16.6918	1.18128e-49	1.56236e-48	102.146
COQ7	1.11494	9.34862	16.6899	1.20503e-49	1.59253e-48	102.127
FANCA	1.24507	9.61598	16.6862	1.25337e-49	1.65513e-48	102.087
HECTD1	1.37727	11.6382	16.6823	1.30514e-49	1.72215e-48	102.047
WIPF2	1.28386	11.1209	16.682	1.30979e-49	1.72695e-48	102.044
EXOSC10	1.09027	10.5587	16.6811	1.32293e-49	1.74292e-48	102.034
KDM5A	1.34374	10.7505	16.68	1.33746e-49	1.7607e-48	102.023
LSM8	1.35983	10.5865	16.6786	1.35749e-49	1.78567e-48	102.008
ABL2	1.41071	9.63681	16.6783	1.36265e-49	1.79108e-48	102.004
SENP6	1.46634	10.895	16.6774	1.37579e-49	1.80695e-48	101.995
SLC38A7	1.17596	9.55855	16.6726	1.44675e-49	1.89868e-48	101.945
PHKG2	1.06309	9.69379	16.6683	1.51407e-49	1.98548e-48	101.9
CCP110	1.56518	8.9687	16.6677	1.52365e-49	1.99652e-48	101.893
DAGLB	1.03296	9.61715	16.6623	1.61404e-49	2.11333e-48	101.836
PTPRK	1.2618	11.8376	16.6618	1.62198e-49	2.12208e-48	101.831
FBRS	1.29065	11.3695	16.6615	1.62714e-49	2.12719e-48	101.828
RBM12B	1.59672	8.64871	16.6613	1.63071e-49	2.13022e-48	101.826
TPCN2	1.05642	8.00587	16.6568	1.71156e-49	2.23412e-48	101.778
BUD13	1.17567	9.51461	16.6566	1.71366e-49	2.23513e-48	101.776
POMT2	1.14865	9.06725	16.6512	1.81595e-49	2.36673e-48	101.719
NBEAL2	1.28612	12.1533	16.6493	1.85267e-49	2.41274e-48	101.699
HOOK2	1.08871	10.634	16.6487	1.86346e-49	2.42492e-48	101.693
SCYL3	1.14304	8.75503	16.6476	1.88526e-49	2.45142e-48	101.682
SYF2	1.41555	10.5594	16.647	1.89702e-49	2.46482e-48	101.675
PI4KB	1.06265	10.9966	16.6428	1.98333e-49	2.57461e-48	101.631
GPATCH2L	1.42112	9.76617	16.6428	1.98456e-49	2.57461e-48	101.631
TTI1	1.25951	10.445	16.6425	1.9908e-49	2.58074e-48	101.627
PPFIBP2	1.20807	10.3726	16.6403	2.03661e-49	2.63811e-48	101.605
MDM1	1.50413	7.9222	16.6352	2.14938e-49	2.78206e-48	101.551
GOSR2	1.04912	10.5638	16.6344	2.16854e-49	2.80473e-48	101.542
MRPS25	1.02926	10.4711	16.6301	2.26934e-49	2.93286e-48	101.497
PRPF38A	1.17894	10.746	16.6298	2.27702e-49	2.94054e-48	101.494
ZBTB14	1.15485	8.28058	16.6254	2.38546e-49	3.07824e-48	101.448
RBM15	1.35104	8.76254	16.625	2.39644e-49	3.09006e-48	101.443
ARNT	1.18252	10.4472	16.6231	2.4441e-49	3.14912e-48	101.423
PAXBP1	1.38928	9.78798	16.6229	2.45067e-49	3.15519e-48	101.421
RNF8	1.16597	9.54299	16.6217	2.47977e-49	3.19023e-48	101.409
GLG1	1.1322	12.8269	16.6204	2.51486e-49	3.23293e-48	101.395
KLHL20	1.27527	8.80247	16.6185	2.56764e-49	3.29829e-48	101.374
OTUD5	1.16551	11.2023	16.6163	2.62819e-49	3.37351e-48	101.351
ZKSCAN3	1.24062	7.38918	16.6149	2.66483e-49	3.41795e-48	101.337
TMEM164	1.22615	11.3605	16.6148	2.66989e-49	3.42186e-48	101.336
PCYT1A	1.11941	10.7395	16.6133	2.71064e-49	3.47146e-48	101.321
NOMO1	1.25879	10.4862	16.6114	2.76688e-49	3.54081e-48	101.3
MBD4	1.35327	9.79995	16.6103	2.79763e-49	3.57747e-48	101.289
KIF27	1.55651	6.84425	16.6085	2.85215e-49	3.64444e-48	101.27
PARP1	1.2297	12.3473	16.5978	3.19435e-49	4.07863e-48	101.157
DHX15	1.16159	12.3848	16.5976	3.20257e-49	4.08605e-48	101.155
ZNF160	1.42292	9.29994	16.5971	3.21972e-49	4.10484e-48	101.149
UBP1	1.1718	11.598	16.5967	3.23194e-49	4.11733e-48	101.146
PLEKHM3	1.48859	8.32885	16.5946	3.30619e-49	4.20875e-48	101.123
RNASEH1	1.18514	9.89431	16.5904	3.4544e-49	4.39413e-48	101.079
ZBED5	1.24335	10.0814	16.5866	3.59686e-49	4.57192e-48	101.039
MKRN2	1.04637	10.0854	16.5865	3.60103e-49	4.57379e-48	101.038
C2CD2	1.24068	9.93663	16.5829	3.73974e-49	4.74643e-48	101.001
GOLGA6L9	1.69309	6.03698	16.582	3.776e-49	4.78886e-48	100.991
SBNO1	1.20277	10.9152	16.5813	3.8064e-49	4.82381e-48	100.983
PROSER3	1.14162	8.5137	16.5807	3.8301e-49	4.85022e-48	100.977
ILKAP	0.941159	10.0069	16.5803	3.84389e-49	4.86406e-48	100.973
ANKRD23	1.52894	4.13868	16.5756	4.04052e-49	5.10906e-48	100.924
PVR	1.23209	11.0844	16.5745	4.0863e-49	5.1631e-48	100.912
NUP107	1.26018	10.5883	16.5739	4.11416e-49	5.19192e-48	100.906
TNRC6C	1.38394	8.7016	16.5739	4.11523e-49	5.19192e-48	100.905
HNRNPUL2	1.18588	10.6808	16.5734	4.13814e-49	5.21694e-48	100.9
CCDC88C	1.33094	10.5394	16.5731	4.15089e-49	5.22914e-48	100.897
USP28	1.31485	9.61937	16.5713	4.2301e-49	5.32497e-48	100.878
TAF5L	1.04036	10.1252	16.5705	4.26306e-49	5.36248e-48	100.87
ARID4A	1.55298	9.11463	16.5704	4.27153e-49	5.36915e-48	100.868
JMJD1C	1.61751	10.6304	16.5635	4.59195e-49	5.76764e-48	100.796
GEN1	1.45837	9.34473	16.561	4.71337e-49	5.91577e-48	100.771
EFL1	1.28769	9.89501	16.558	4.86729e-49	6.10444e-48	100.739
NBAS	1.184	10.6261	16.5561	4.96417e-49	6.22135e-48	100.719
NFYB	1.3359	9.87733	16.555	5.02358e-49	6.29115e-48	100.707
MRPS5	1.09299	11.0279	16.5533	5.11842e-49	6.4052e-48	100.689
VPS26B	1.00487	10.89	16.544	5.64326e-49	7.05677e-48	100.592
ZNFX1	1.26994	11.376	16.5392	5.93795e-49	7.41981e-48	100.541
CCDC18	1.82812	7.15526	16.5388	5.96416e-49	7.44708e-48	100.537
PPP1R26	1.2686	10.2435	16.538	6.01608e-49	7.50639e-48	100.528
MAP7	1.31335	11.6872	16.5376	6.04209e-49	7.5333e-48	100.524
NEU3	1.24779	9.11942	16.5365	6.10725e-49	7.60895e-48	100.513
NEMF	1.61883	9.40167	16.5347	6.22997e-49	7.75615e-48	100.493
ZNF852	1.45456	6.57344	16.5346	6.23701e-49	7.75922e-48	100.492
SET	1.34145	13.502	16.5336	6.29731e-49	7.8285e-48	100.483
RBM12	1.19303	11.4421	16.5336	6.30352e-49	7.83049e-48	100.482
FXR2	1.15739	9.79189	16.5327	6.36203e-49	7.89739e-48	100.472
TTC37	1.44368	10.9595	16.5291	6.60906e-49	8.19804e-48	100.434
HNRNPK	1.16191	14.0715	16.5285	6.64833e-49	8.24072e-48	100.429
DNASE1	1.48318	9.20107	16.5281	6.67463e-49	8.26729e-48	100.425
EIF2B1	0.985578	10.6756	16.5271	6.74977e-49	8.35425e-48	100.414
BRCA1	1.43313	9.78034	16.5268	6.7732e-49	8.37715e-48	100.41
RAD9A	1.16153	8.98917	16.5257	6.84787e-49	8.46333e-48	100.399
NR2C1	1.20348	9.47156	16.5241	6.96432e-49	8.60099e-48	100.382
USP21	1.1168	9.70148	16.5235	7.01e-49	8.65111e-48	100.376
ZNF12	1.31736	9.93818	16.5233	7.02215e-49	8.6598e-48	100.374
NCOA5	1.24562	10.8005	16.5217	7.14301e-49	8.80245e-48	100.357
AFMID	1.16557	9.87766	16.5216	7.14891e-49	8.80332e-48	100.356
OSBPL11	1.31343	9.2199	16.5212	7.18347e-49	8.83948e-48	100.352
ZNF41	1.33922	8.64861	16.5194	7.32424e-49	9.00617e-48	100.332
BAG6	1.20161	12.8309	16.5187	7.37762e-49	9.06523e-48	100.325
NAT10	1.22564	11.5352	16.5172	7.49357e-49	9.20104e-48	100.31
SEC63	1.50216	11.3521	16.5129	7.84273e-49	9.6228e-48	100.264
PEX1	1.33802	9.47839	16.5121	7.90962e-49	9.69786e-48	100.256
HNRNPH3	1.11595	11.7702	16.5117	7.93746e-49	9.72496e-48	100.252
ARHGEF5	1.35032	9.57053	16.511	7.99678e-49	9.79058e-48	100.245
KLF13	1.2874	11.7181	16.5092	8.15176e-49	9.97312e-48	100.226
CLSTN3	1.33009	9.98738	16.5091	8.16257e-49	9.97916e-48	100.225
BCL7A	1.2437	9.47007	16.509	8.17024e-49	9.98134e-48	100.224
TRAM2	1.37672	10.5259	16.5068	8.3647e-49	1.02116e-47	100.2
PTK2	1.23415	11.8608	16.5059	8.44069e-49	1.02969e-47	100.191
ZMYM2	1.60657	11.2251	16.5022	8.78044e-49	1.07037e-47	100.152
MBTD1	1.60967	9.48322	16.5014	8.85743e-49	1.07898e-47	100.143
HARS2	1.1393	10.1064	16.4978	9.19697e-49	1.11954e-47	100.106
C2CD2L	1.14773	9.37058	16.4969	9.28588e-49	1.12955e-47	100.096
GPN2	0.927721	9.6697	16.4961	9.36353e-49	1.13818e-47	100.088
EYA3	1.16467	9.98134	16.496	9.379e-49	1.13924e-47	100.086
SLK	1.55728	11.2633	16.4954	9.43554e-49	1.14529e-47	100.081
NAP1L4	1.09625	12.0631	16.4931	9.66858e-49	1.17274e-47	100.056
SMARCAL1	1.0813	9.63198	16.4904	9.94684e-49	1.20563e-47	100.028
HELZ	1.51942	10.4001	16.4899	1.00007e-48	1.21129e-47	100.023
SOS1	1.4016	10.5281	16.4865	1.03686e-48	1.25496e-47	99.9868
AKT2	1.04093	11.7762	16.483	1.07501e-48	1.30021e-47	99.9508
CEP68	1.32685	9.66211	16.4827	1.07929e-48	1.30445e-47	99.9469
NEMP1	1.39497	9.73832	16.4825	1.08137e-48	1.30603e-47	99.945
MYCBP2	1.49972	10.5616	16.4823	1.08368e-48	1.30789e-47	99.9428
BBS2	1.18756	9.92938	16.4792	1.11912e-48	1.34971e-47	99.9109
ANGEL2	1.29036	9.5216	16.4791	1.12089e-48	1.35088e-47	99.9093
PDP2	1.16604	9.39017	16.4776	1.13809e-48	1.37063e-47	99.8941
MTERF2	1.28026	7.73682	16.4769	1.1469e-48	1.3797e-47	99.8865
TFIP11	1.11015	9.50979	16.4769	1.14724e-48	1.3797e-47	99.8862
NUP160	1.21879	10.9759	16.4725	1.20205e-48	1.44459e-47	99.8398
MSI2	1.38267	11.571	16.4723	1.20354e-48	1.44536e-47	99.8386
NET1	1.32644	12.5681	16.4715	1.21411e-48	1.45702e-47	99.8299
CEP350	1.5792	10.2822	16.471	1.22103e-48	1.46429e-47	99.8242
ATG16L2	1.34112	8.97348	16.4698	1.23674e-48	1.48208e-47	99.8115
TRIP12	1.31251	12.155	16.4697	1.23767e-48	1.48215e-47	99.8108
TNKS1BP1	1.40467	11.9395	16.4677	1.26396e-48	1.51256e-47	99.7899
STT3A	1.14385	12.6114	16.466	1.28716e-48	1.53923e-47	99.7718
TAZ	1.17437	9.83301	16.4657	1.29141e-48	1.54324e-47	99.7685
MTIF2	1.28314	10.6402	16.4645	1.30694e-48	1.56069e-47	99.7566
UTP20	1.46911	10.3461	16.4638	1.31682e-48	1.57139e-47	99.7491
FBF1	1.27877	6.7139	16.4634	1.32331e-48	1.57802e-47	99.7442
MIEF1	1.06937	10.8473	16.4625	1.33593e-48	1.59196e-47	99.7348
RNF10	1.04058	12.1673	16.4614	1.35125e-48	1.60908e-47	99.7235
MED1	1.55817	10.5234	16.4587	1.38987e-48	1.65391e-47	99.6955
COQ8B	1.04737	9.88357	16.4569	1.41601e-48	1.68383e-47	99.6769
MACF1	1.64564	12.0775	16.4556	1.43671e-48	1.70725e-47	99.6625
NCOR1	1.35248	11.8031	16.4539	1.46251e-48	1.73669e-47	99.6448
MAML3	1.31297	8.94774	16.4535	1.46828e-48	1.74233e-47	99.6409
FMNL2	1.43187	10.2412	16.4529	1.47858e-48	1.75332e-47	99.6339
NIPAL3	1.16274	10.3264	16.4525	1.48453e-48	1.75914e-47	99.63
FOXO4	1.43493	9.48818	16.4503	1.51976e-48	1.79963e-47	99.6066
OSBPL9	1.27331	10.7943	16.4498	1.5268e-48	1.80671e-47	99.602
IRGQ	1.02394	9.99849	16.4477	1.56051e-48	1.84532e-47	99.5803
TXNDC11	1.06274	10.705	16.4445	1.61428e-48	1.90757e-47	99.5467
PLEKHA5	1.39033	9.98451	16.4444	1.61604e-48	1.90832e-47	99.5456
USP30	1.0417	9.22975	16.4428	1.6435e-48	1.9394e-47	99.5288
ZNF398	1.0738	9.3613	16.441	1.67527e-48	1.97551e-47	99.5098
CUX1	1.23318	12.4295	16.4383	1.72485e-48	2.03257e-47	99.4808
TCF25	1.06521	11.567	16.4375	1.73893e-48	2.04774e-47	99.4727
CCDC130	1.11172	9.5052	16.4373	1.74322e-48	2.05137e-47	99.4703
SMG6	1.28951	8.98971	16.4363	1.76132e-48	2.07123e-47	99.46
MTRF1L	1.34169	7.50271	16.4355	1.77591e-48	2.08694e-47	99.4518
RPGRIP1L	1.3088	8.30522	16.4347	1.79001e-48	2.10205e-47	99.4439
SMU1	1.09976	11.1647	16.4325	1.8323e-48	2.15022e-47	99.4207
CNOT2	1.11787	10.9405	16.4322	1.83932e-48	2.15697e-47	99.4169
NOLC1	1.32048	12.418	16.4321	1.8408e-48	2.15722e-47	99.4161
PPP2R5D	1.0495	10.0113	16.4312	1.85748e-48	2.17526e-47	99.4071
TLN1	1.31856	13.1772	16.431	1.86122e-48	2.17815e-47	99.4051
SEC24C	1.17396	10.4802	16.428	1.92189e-48	2.2476e-47	99.3733
CFAP126	1.62077	6.92175	16.4276	1.93023e-48	2.25579e-47	99.369
CTDSP1	1.18075	11.9954	16.4249	1.98572e-48	2.31839e-47	99.3408
ZNF133	1.2052	8.65872	16.4249	1.98652e-48	2.31839e-47	99.3404
GANAB	1.16804	13.8272	16.4246	1.99325e-48	2.32463e-47	99.337
DNAJC13	1.34186	10.6589	16.4238	2.0083e-48	2.34058e-47	99.3295
WDR48	1.14496	10.4522	16.4233	2.01994e-48	2.35253e-47	99.3238
TNKS2	1.33025	10.6987	16.4219	2.04921e-48	2.38498e-47	99.3095
RNF146	1.16894	9.32254	16.4212	2.06566e-48	2.40248e-47	99.3015
STAU1	1.22192	12.7737	16.4204	2.08279e-48	2.42075e-47	99.2933
WDR91	1.25074	7.89839	16.42	2.09042e-48	2.42795e-47	99.2897
UBE2Q1	1.07545	11.2286	16.4188	2.11847e-48	2.45884e-47	99.2764
GNL3	1.3429	11.7981	16.4182	2.13199e-48	2.47284e-47	99.2701
OS9	1.20842	12.5941	16.4181	2.1343e-48	2.47384e-47	99.269
ATXN7L3	1.10762	11.1939	16.4167	2.16509e-48	2.50781e-47	99.2548
TSEN2	1.29848	9.05454	16.4138	2.23185e-48	2.58264e-47	99.2246
NUFIP2	1.5483	11.6291	16.4138	2.23273e-48	2.58264e-47	99.2242
LEMD3	1.32267	10.1192	16.4131	2.24976e-48	2.60056e-47	99.2167
PTPN1	1.0928	11.1862	16.4122	2.27048e-48	2.62273e-47	99.2075
RBBP5	1.19567	9.83603	16.4116	2.28463e-48	2.63727e-47	99.2014
RANBP2	1.68064	11.6789	16.4108	2.30382e-48	2.65762e-47	99.1931
ANKRA2	1.17926	8.87294	16.4104	2.31494e-48	2.66863e-47	99.1883
ZNF250	1.2083	8.40406	16.4088	2.35413e-48	2.71197e-47	99.1716
NCR3LG1	1.90065	8.7923	16.4069	2.4018e-48	2.765e-47	99.1517
C15orf62	1.44261	6.00989	16.4066	2.40805e-48	2.77032e-47	99.1491
TRMT2B	1.20573	9.86872	16.4065	2.41142e-48	2.77129e-47	99.1477
AGAP9	1.52013	6.11414	16.4065	2.41216e-48	2.77129e-47	99.1474
SIRT5	1.16883	9.51286	16.4054	2.43874e-48	2.79993e-47	99.1365
TMF1	1.46111	10.2423	16.4053	2.44213e-48	2.80193e-47	99.1351
CDC5L	1.33241	10.861	16.405	2.45028e-48	2.80938e-47	99.1318
ZKSCAN5	1.09948	8.86659	16.4024	2.51799e-48	2.88506e-47	99.1047
CDC14B	1.37991	9.60459	16.398	2.63904e-48	3.02172e-47	99.058
CNST	1.24658	9.54219	16.3978	2.64391e-48	3.02525e-47	99.0562
THUMPD2	1.24646	8.52246	16.3968	2.67139e-48	3.05464e-47	99.0459
GAK	1.15524	12.1578	16.3967	2.67504e-48	3.05675e-47	99.0445
DIS3L	1.2047	9.6644	16.3956	2.70652e-48	3.09064e-47	99.0329
UBXN7	1.52892	10.1405	16.3947	2.73027e-48	3.11566e-47	99.0242
GGCX	1.09531	9.90895	16.3939	2.75405e-48	3.14066e-47	99.0156
NFKBID	1.12791	7.25404	16.3938	2.75587e-48	3.14066e-47	99.0149
DHX37	1.24227	10.4647	16.3926	2.79161e-48	3.17925e-47	99.0021
CWC22	1.57204	9.63951	16.3921	2.80711e-48	3.19301e-47	98.9966
ZNF146	1.48911	11.3964	16.3921	2.80746e-48	3.19301e-47	98.9965
GPBP1L1	1.16832	11.9861	16.3919	2.81222e-48	3.19629e-47	98.9948
MTO1	1.05679	9.27292	16.3918	2.81554e-48	3.19791e-47	98.9936
ZNF664	1.31578	12.3759	16.3913	2.83067e-48	3.21295e-47	98.9883
MON2	1.4643	9.86987	16.3908	2.84456e-48	3.22656e-47	98.9835
PAN3	1.48782	10.7396	16.3905	2.8564e-48	3.23783e-47	98.9793
PARD3B	1.61162	9.16939	16.3884	2.91957e-48	3.30722e-47	98.9576
ZBTB26	1.38174	8.31603	16.3882	2.92399e-48	3.31002e-47	98.9561
ZGRF1	1.6195	7.46388	16.3881	2.92713e-48	3.31136e-47	98.955
GXYLT1	1.4736	9.28217	16.3876	2.94203e-48	3.32601e-47	98.95
ZBED1	1.25411	11.3617	16.3871	2.95765e-48	3.34143e-47	98.9447
EIF4A1	1.52938	6.43289	16.385	3.02508e-48	3.41534e-47	98.9223
TIA1	1.44777	10.8722	16.3836	3.06999e-48	3.46374e-47	98.9076
IFT122	1.04921	9.50894	16.3822	3.11589e-48	3.5132e-47	98.8929
C12orf76	0.989261	7.58501	16.3817	3.13252e-48	3.5296e-47	98.8876
DYRK2	1.27217	11.0199	16.3803	3.17792e-48	3.57838e-47	98.8733
USPL1	1.43309	9.68081	16.3786	3.23776e-48	3.64334e-47	98.8547
ASCC2	1.1223	10.8993	16.3784	3.24249e-48	3.64625e-47	98.8533
FRS3	1.26119	7.39225	16.378	3.2565e-48	3.65958e-47	98.849
RAD51D	1.17159	8.9009	16.3746	3.37533e-48	3.79061e-47	98.8134
RAI1	1.36577	10.1561	16.3737	3.40726e-48	3.82393e-47	98.804
SURF6	1.30564	11.0141	16.373	3.43192e-48	3.84905e-47	98.7968
STRN	1.47646	10.6824	16.3727	3.44519e-48	3.86139e-47	98.793
USP34	1.58519	10.4639	16.3703	3.53285e-48	3.95702e-47	98.768
DRC3	1.21017	5.73784	16.3699	3.54873e-48	3.97219e-47	98.7636
RETREG3	1.07763	11.0573	16.368	3.61747e-48	4.04646e-47	98.7445
TM9SF4	1.33623	12.4226	16.3674	3.64179e-48	4.07098e-47	98.7378
ZNF720	1.47314	8.54817	16.366	3.69602e-48	4.12888e-47	98.7231
SCMH1	1.15447	10.0429	16.364	3.77637e-48	4.21392e-47	98.7018
TBC1D5	1.32784	10.7631	16.364	3.77711e-48	4.21392e-47	98.7016
KDM7A	1.51524	11.005	16.3628	3.82359e-48	4.26298e-47	98.6894
LATS1	1.37582	9.89442	16.3611	3.89305e-48	4.33757e-47	98.6715
SEL1L3	1.13191	12.7203	16.3609	3.89978e-48	4.34222e-47	98.6698
UBE3C	1.11426	11.938	16.3599	3.94324e-48	4.38773e-47	98.6588
WASF2	1.18602	12.3163	16.3584	4.00679e-48	4.45552e-47	98.6429
BAZ2B	1.66576	9.83605	16.3575	4.04186e-48	4.49158e-47	98.6342
FRYL	1.62681	11.5125	16.3545	4.1717e-48	4.63282e-47	98.6028
ALS2CL	1.47455	10.1807	16.3537	4.2084e-48	4.67052e-47	98.5941
BCORL1	1.40837	9.26414	16.3527	4.25139e-48	4.71516e-47	98.584
TMEM185B	1.11372	10.8373	16.3513	4.31813e-48	4.78604e-47	98.5685
NMT1	1.14049	11.7972	16.3512	4.32166e-48	4.78683e-47	98.5677
NOL6	1.17892	11.2316	16.351	4.32752e-48	4.78929e-47	98.5663
GTF3C4	1.23366	10.5025	16.351	4.32953e-48	4.78929e-47	98.5659
CASP8AP2	1.63796	8.98284	16.3502	4.36803e-48	4.82873e-47	98.5571
ESYT2	1.24889	12.1466	16.3498	4.38316e-48	4.84231e-47	98.5536
CCNJ	1.2811	8.80871	16.3491	4.41832e-48	4.87797e-47	98.5457
MLH3	1.32155	9.34076	16.3479	4.47244e-48	4.93452e-47	98.5336
SIPA1L3	1.21396	11.2921	16.3471	4.5137e-48	4.97681e-47	98.5245
SRF	1.18442	11.146	16.3416	4.7805e-48	5.26755e-47	98.4674
DTX4	1.21831	11.3202	16.341	4.80944e-48	5.296e-47	98.4614
SLC25A53	1.23619	6.30569	16.34	4.86267e-48	5.35114e-47	98.4504
RBFOX2	1.19429	11.1074	16.3393	4.8987e-48	5.3873e-47	98.4431
LYSMD4	1.22939	7.94162	16.3362	5.05842e-48	5.55647e-47	98.4112
RFX5	1.19464	10.23	16.3362	5.05908e-48	5.55647e-47	98.4111
CRIM1	1.38545	11.3904	16.3349	5.12967e-48	5.63037e-47	98.3973
HLCS	1.17462	9.9053	16.3334	5.21374e-48	5.71894e-47	98.3811
TSSK4	1.63614	4.94712	16.3331	5.22941e-48	5.73241e-47	98.3781
UBXN4	1.37661	12.213	16.3329	5.24191e-48	5.74241e-47	98.3758
SETDB2	1.45075	9.10128	16.3327	5.249e-48	5.74647e-47	98.3744
SAP30L	1.07853	10.1655	16.3289	5.46545e-48	5.97958e-47	98.3343
ARID2	1.35929	9.85153	16.3287	5.47921e-48	5.99076e-47	98.3318
KHDRBS1	1.15147	12.5282	16.3282	5.5039e-48	6.01388e-47	98.3273
UFL1	1.54297	10.2672	16.3282	5.50752e-48	6.01397e-47	98.3266
IL4R	1.18002	11.3185	16.3281	5.51366e-48	6.0168e-47	98.3255
CDR2	1.23981	10.4713	16.3278	5.52908e-48	6.02975e-47	98.3227
CNOT10	1.07966	9.99654	16.3246	5.71634e-48	6.22997e-47	98.2896
WDR43	1.30594	11.2298	16.3238	5.76602e-48	6.28008e-47	98.281
MYH9	1.36566	15.237	16.3226	5.8395e-48	6.35603e-47	98.2684
VPS11	1.07756	10.383	16.3215	5.90639e-48	6.42472e-47	98.2571
PPP1R21	1.1938	9.37424	16.3212	5.92961e-48	6.44584e-47	98.2532
ACLY	1.16147	12.5928	16.3194	6.03934e-48	6.56092e-47	98.235
ADAR	1.20119	13.174	16.3175	6.16188e-48	6.68976e-47	98.215
UTP14A	1.45144	10.3298	16.3158	6.27636e-48	6.80969e-47	98.1967
TMEM268	1.20053	8.97006	16.3154	6.30184e-48	6.83297e-47	98.1927
RIC8B	1.09614	8.82431	16.314	6.39421e-48	6.92869e-47	98.1782
PARP4	1.39037	12.5582	16.3137	6.41194e-48	6.94347e-47	98.1755
IK	1.23222	11.408	16.3136	6.42243e-48	6.95039e-47	98.1739
STAT2	1.30398	10.9932	16.3135	6.42918e-48	6.95327e-47	98.1728
PCMTD2	1.56611	10.9144	16.3133	6.43784e-48	6.9582e-47	98.1715
ARHGAP27	1.1391	11.5863	16.3116	6.55988e-48	7.08559e-47	98.1528
ASAP2	1.29259	9.70594	16.3112	6.58246e-48	7.10546e-47	98.1494
ANKRD36B	2.01557	5.35347	16.3098	6.68408e-48	7.21056e-47	98.1342
EHMT2	1.15515	10.9434	16.3097	6.69086e-48	7.21329e-47	98.1331
GPBP1	1.35007	11.1854	16.3091	6.73181e-48	7.25283e-47	98.1271
TBC1D14	1.28525	9.86226	16.3074	6.851e-48	7.37656e-47	98.1096
KIAA1671	1.40627	11.2798	16.3022	7.23924e-48	7.78965e-47	98.0548
TTC32	1.44162	7.42977	16.2984	7.534e-48	8.10167e-47	98.0152
ZNF846	1.48791	6.95476	16.2979	7.5775e-48	8.1433e-47	98.0094
SENP1	1.28318	9.3066	16.2965	7.6877e-48	8.25649e-47	97.9951
LRRC37A	2.05941	3.27513	16.291	8.14608e-48	8.74325e-47	97.9375
AKTIP	1.17056	9.15401	16.2902	8.21658e-48	8.81335e-47	97.9289
CARD8	1.36717	8.97228	16.2857	8.61284e-48	9.23255e-47	97.8821
MCM3	1.24033	12.3763	16.2856	8.62097e-48	9.23543e-47	97.8812
NBPF15	1.57901	7.85695	16.2843	8.73975e-48	9.35677e-47	97.8676
NAXD	1.14593	10.7968	16.2839	8.77961e-48	9.39352e-47	97.8631
MKS1	1.02523	8.93949	16.2831	8.85551e-48	9.46875e-47	97.8545
UACA	1.45696	10.5148	16.279	9.23925e-48	9.87285e-47	97.8123
SNRNP35	1.10931	9.06088	16.2785	9.29585e-48	9.92708e-47	97.8063
MSL3	1.14458	9.97924	16.2784	9.30411e-48	9.92965e-47	97.8054
TFDP2	1.23374	10.6211	16.2772	9.41643e-48	1.00432e-46	97.7934
GPR89A	1.08263	6.89309	16.2767	9.47356e-48	1.00978e-46	97.7874
ITFG2	1.10184	9.58549	16.2762	9.51787e-48	1.01387e-46	97.7828
WDR5B	1.26543	8.11554	16.2759	9.54608e-48	1.01623e-46	97.7799
SPAG5	1.32768	10.0562	16.2749	9.65202e-48	1.02687e-46	97.7689
DDX27	1.44579	11.3017	16.2747	9.67086e-48	1.02823e-46	97.7669
ACSF3	1.04491	10.2312	16.2735	9.7983e-48	1.04112e-46	97.7539
ADNP	1.23451	12.0934	16.2706	1.00955e-47	1.07203e-46	97.7242
FAM149B1	1.10584	8.93773	16.2698	1.01843e-47	1.08078e-46	97.7155
FOXO3	1.53184	10.976	16.2673	1.04538e-47	1.10869e-46	97.6896
ARHGAP17	1.06403	10.9189	16.2666	1.05356e-47	1.11667e-46	97.6818
RBMX	1.10303	12.6711	16.2661	1.05856e-47	1.12127e-46	97.6771
EML4	1.29541	11.8941	16.2656	1.06392e-47	1.12624e-46	97.6721
TBC1D24	1.06232	8.99293	16.2645	1.07658e-47	1.13893e-46	97.6603
PSME4	1.29572	11.2918	16.2633	1.09048e-47	1.15291e-46	97.6476
DNM1L	1.27251	11.0813	16.2604	1.1246e-47	1.18826e-46	97.6169
STAMBP	1.11731	10.6115	16.2592	1.13837e-47	1.20205e-46	97.6048
CSNK1D	1.00858	11.9743	16.259	1.14052e-47	1.20358e-46	97.603
ATMIN	1.24406	10.6826	16.2586	1.14543e-47	1.20801e-46	97.5987
FBXO11	1.22496	9.48106	16.2562	1.17515e-47	1.23858e-46	97.5732
VWA8	1.40139	10.1131	16.256	1.17799e-47	1.2408e-46	97.5708
NF1	1.50226	11.1997	16.2556	1.18242e-47	1.2447e-46	97.5671
RING1	1.11628	10.0009	16.2518	1.2312e-47	1.29524e-46	97.5269
B4GALT5	1.23493	11.9887	16.2512	1.23792e-47	1.30151e-46	97.5215
DPP9	1.13454	11.2389	16.2498	1.25711e-47	1.32086e-46	97.5062
TSTD2	1.12243	8.29162	16.2488	1.27042e-47	1.33402e-46	97.4957
KCTD3	1.23425	10.9552	16.2484	1.27585e-47	1.3389e-46	97.4915
ZBTB22	1.22872	8.9354	16.2474	1.28931e-47	1.35219e-46	97.4811
DNAH17	1.40912	5.9764	16.2464	1.3024e-47	1.36506e-46	97.471
CEP135	1.57314	8.07151	16.2452	1.31891e-47	1.38152e-46	97.4585
CASC3	1.15328	11.5754	16.242	1.36374e-47	1.42759e-46	97.4253
ETV3	1.23095	10.0906	16.2399	1.39469e-47	1.45909e-46	97.403
RPL36A	1.49351	6.6898	16.2388	1.41143e-47	1.4757e-46	97.3911
HSP90AB1	1.23659	15.5455	16.2386	1.41363e-47	1.47709e-46	97.3896
SBF2	1.35409	9.77007	16.2369	1.44016e-47	1.50388e-46	97.3711
SFMBT1	1.32233	9.19297	16.234	1.48479e-47	1.54953e-46	97.3407
YTHDC2	1.43428	9.79963	16.2334	1.49394e-47	1.55813e-46	97.3346
TRMT61B	1.1042	8.32177	16.2327	1.50475e-47	1.56843e-46	97.3275
FIP1L1	1.17161	8.95659	16.2319	1.5165e-47	1.57971e-46	97.3197
UNC13B	1.30834	11.1995	16.2318	1.51802e-47	1.58033e-46	97.3187
SH3PXD2A	1.44668	11.4572	16.2312	1.52869e-47	1.59045e-46	97.3118
ZRANB1	1.13182	8.3376	16.2309	1.53311e-47	1.59408e-46	97.3089
CMIP	1.25065	11.7568	16.2303	1.54237e-47	1.60273e-46	97.3029
SETD1A	1.25546	10.4271	16.2296	1.55455e-47	1.61439e-46	97.2951
SEC23IP	1.26466	10.7894	16.2294	1.55743e-47	1.61639e-46	97.2932
MTMR1	1.09212	10.1951	16.2285	1.57181e-47	1.63032e-46	97.2841
ARPIN	1.25878	10.2365	16.2285	1.57325e-47	1.63082e-46	97.2832
RC3H2	1.33521	10.5437	16.2273	1.59285e-47	1.65012e-46	97.2709
ANAPC7	0.955182	10.6606	16.2256	1.6204e-47	1.67765e-46	97.2538
TBX19	1.29307	6.17995	16.2253	1.62609e-47	1.68251e-46	97.2504
BAP1	1.11993	11.3369	16.2243	1.64355e-47	1.69954e-46	97.2397
LARS2	1.21317	10.5795	16.2229	1.66871e-47	1.72451e-46	97.2246
RGS3	1.06077	10.516	16.2226	1.67258e-47	1.72746e-46	97.2223
YY1	1.00777	11.9387	16.2175	1.76585e-47	1.82267e-46	97.1684
CSRNP2	1.13866	9.722	16.2118	1.87387e-47	1.93299e-46	97.1094
GFOD2	1.01476	9.81897	16.2076	1.95856e-47	2.01912e-46	97.0654
ZDHHC13	1.28552	9.94318	16.2029	2.05741e-47	2.11975e-46	97.0165
RBAK	1.45141	9.21636	16.2017	2.08459e-47	2.14645e-46	97.0034
TDG	1.25021	9.57556	16.1997	2.12847e-47	2.1903e-46	96.9827
SLC24A1	1.33315	8.33138	16.1935	2.27092e-47	2.33547e-46	96.9183
NLK	1.24448	9.41336	16.1933	2.2776e-47	2.34092e-46	96.9154
POLDIP3	1.0996	11.3568	16.1917	2.31467e-47	2.37758e-46	96.8994
SLC25A44	1.09771	9.97151	16.1904	2.34809e-47	2.41045e-46	96.8851
ACACA	1.29046	11.2919	16.1895	2.37039e-47	2.43187e-46	96.8757
ESF1	1.78194	9.37817	16.1868	2.4369e-47	2.49788e-46	96.8482
ZNF526	1.08783	8.88449	16.1868	2.43767e-47	2.49788e-46	96.8479
FBXW11	1.15353	10.367	16.186	2.4583e-47	2.5175e-46	96.8395
POLH	1.1732	9.35794	16.1859	2.46059e-47	2.51832e-46	96.8386
TTLL5	1.19043	9.54921	16.1853	2.47666e-47	2.53324e-46	96.8321
BAZ1A	1.46243	10.5742	16.1843	2.50187e-47	2.55748e-46	96.8221
ZBTB34	1.2613	8.48357	16.184	2.51051e-47	2.56477e-46	96.8186
UBE4A	1.34711	9.93673	16.1828	2.54244e-47	2.59583e-46	96.8061
GTF2IRD2	1.60836	5.5942	16.181	2.59152e-47	2.64435e-46	96.7871
AKAP13	1.41149	11.3321	16.1775	2.68658e-47	2.7397e-46	96.7512
RFFL	1.10638	9.84685	16.1772	2.69562e-47	2.74726e-46	96.7479
LTB4R2	1.67231	4.51287	16.1723	2.83805e-47	2.89069e-46	96.6967
PICALM	1.2705	12.1981	16.1707	2.88562e-47	2.93738e-46	96.6802
CUL4A	1.24545	12.1139	16.1698	2.91303e-47	2.9635e-46	96.6708
JOSD1	1.07936	11.3118	16.1695	2.9235e-47	2.97237e-46	96.6672
ZNF18	1.3142	7.59112	16.1694	2.92641e-47	2.97355e-46	96.6662
CASZ1	1.2126	9.2852	16.1684	2.95735e-47	3.00319e-46	96.6558
CBX1	1.35071	10.7705	16.1682	2.96298e-47	3.00711e-46	96.6539
ZNHIT6	1.28647	9.57395	16.168	2.96984e-47	3.01227e-46	96.6516
EEF2K	1.16807	10.2938	16.1674	2.98844e-47	3.02932e-46	96.6454
SEC31B	1.65872	7.28337	16.1659	3.0366e-47	3.0763e-46	96.6295
EME2	1.33456	8.36325	16.1653	3.05534e-47	3.09344e-46	96.6234
USP54	1.30528	10.6896	16.1646	3.07736e-47	3.11387e-46	96.6162
RBM14	0.966588	11.0161	16.1638	3.10363e-47	3.13859e-46	96.6078
SENP2	1.20021	10.0981	16.1628	3.13832e-47	3.17178e-46	96.5967
ZNF2	1.05372	7.24633	16.161	3.19809e-47	3.23026e-46	96.578
ITPKB	1.26367	9.64712	16.1596	3.24308e-47	3.27376e-46	96.5641
NCBP1	1.14695	11.1275	16.1585	3.28255e-47	3.31163e-46	96.5521
RAD23B	1.09643	12.626	16.1568	3.34149e-47	3.36908e-46	96.5344
PHC1	1.40198	6.92151	16.1561	3.36442e-47	3.39019e-46	96.5276
FAM161A	1.66995	6.57751	16.1539	3.44331e-47	3.46763e-46	96.5045
TMEM94	1.22013	11.3579	16.1524	3.49756e-47	3.52017e-46	96.489
MLYCD	0.994877	9.37404	16.1518	3.52275e-47	3.54343e-46	96.4819
TMOD4	1.29241	4.01634	16.1512	3.54298e-47	3.56166e-46	96.4762
FXR1	1.25262	11.2761	16.1507	3.5611e-47	3.57776e-46	96.4711
ESRP2	1.16644	11.0715	16.1488	3.63349e-47	3.64833e-46	96.4511
STAC3	1.37477	6.3331	16.1481	3.66083e-47	3.6736e-46	96.4437
XPOT	1.37395	11.8252	16.1473	3.68996e-47	3.70065e-46	96.4358
NCOA2	1.39471	10.4631	16.1469	3.70519e-47	3.71274e-46	96.4317
MSL2	1.20529	10.0728	16.1469	3.7064e-47	3.71274e-46	96.4314
DKC1	1.26356	12.219	16.1454	3.76455e-47	3.76877e-46	96.4159
EARS2	1.10031	10.3432	16.1442	3.81223e-47	3.81426e-46	96.4034
ZNF407	1.27756	8.40044	16.144	3.82309e-47	3.82286e-46	96.4005
HMGN1	1.23924	12.1288	16.1422	3.89349e-47	3.89096e-46	96.3824
PRKDC	1.49396	13	16.1416	3.91865e-47	3.91381e-46	96.376
CUL1	1.07068	11.3187	16.1412	3.93678e-47	3.92961e-46	96.3714
LUZP1	1.27284	10.6501	16.1391	4.02338e-47	4.01369e-46	96.3498
C2orf42	1.09946	7.96247	16.1376	4.08924e-47	4.07699e-46	96.3336
MSTO1	1.16335	7.91954	16.1358	4.16721e-47	4.15228e-46	96.3149
TRIM33	1.47999	10.2515	16.1349	4.205e-47	4.18748e-46	96.3059
STX6	1.11677	10.2599	16.1345	4.22329e-47	4.20323e-46	96.3016
YME1L1	1.30091	12.1932	16.1335	4.26807e-47	4.2453e-46	96.2911
RUFY1	1.05035	10.491	16.1331	4.28672e-47	4.26135e-46	96.2868
NUP133	1.21206	10.7029	16.1324	4.31801e-47	4.28995e-46	96.2795
GMCL1	1.30569	10.0297	16.1314	4.36143e-47	4.33056e-46	96.2696
MINK1	1.18128	12.1447	16.1308	4.38886e-47	4.35524e-46	96.2634
ELOA	1.2008	10.3198	16.1278	4.53127e-47	4.49392e-46	96.2316
AFF1	1.48001	10.9444	16.1271	4.56372e-47	4.52347e-46	96.2245
TRAF6	1.09062	9.32883	16.1269	4.57124e-47	4.52827e-46	96.2229
TIGD1	1.44394	7.37698	16.1259	4.62065e-47	4.57455e-46	96.2122
CMTM4	1.29982	11.9149	16.1259	4.62396e-47	4.57515e-46	96.2115
DDX24	1.18123	11.8107	16.1257	4.62945e-47	4.57792e-46	96.2103
ZNF79	1.14114	6.99212	16.1256	4.63771e-47	4.58342e-46	96.2085
TSPYL4	1.31155	9.18576	16.1237	4.73023e-47	4.67214e-46	96.1889
MTMR14	0.981405	10.4361	16.121	4.86716e-47	4.80458e-46	96.1605
ZNF513	1.34601	8.92858	16.119	4.96766e-47	4.90094e-46	96.1402
ZNF324B	1.07599	7.14915	16.1171	5.06703e-47	4.99608e-46	96.1205
ANKRD40	1.12588	10.0241	16.1171	5.0706e-47	4.99669e-46	96.1198
F11R	1.17047	12.089	16.1153	5.16408e-47	5.08585e-46	96.1017
RAB11FIP3	1.23552	10.5914	16.1151	5.17569e-47	5.09433e-46	96.0994
UNKL	1.18004	8.39526	16.1147	5.19642e-47	5.11178e-46	96.0955
ERMARD	1.0181	8.8453	16.1139	5.24304e-47	5.15464e-46	96.0866
KMT5C	1.22313	8.86315	16.111	5.40248e-47	5.30832e-46	96.0568
USP43	1.13029	8.68013	16.1102	5.45199e-47	5.35387e-46	96.0477
PRPF40A	1.39446	11.9745	16.1097	5.48097e-47	5.37921e-46	96.0425
LRRFIP2	1.22163	10.557	16.1068	5.64609e-47	5.53806e-46	96.013
TAF11	1.14216	9.42244	16.1043	5.79643e-47	5.68225e-46	95.9868
VGLL4	1.13577	10.3648	16.1035	5.84794e-47	5.72943e-46	95.978
ZNF217	1.37418	11.035	16.1027	5.89683e-47	5.77399e-46	95.9698
ABCF3	1.05968	10.7838	16.1002	6.051e-47	5.92154e-46	95.9441
KLHL12	1.10032	10.5571	16.1001	6.06017e-47	5.92709e-46	95.9426
AEBP2	1.23246	9.87335	16.0978	6.2089e-47	6.06906e-46	95.9185
GRHL2	1.19409	10.8226	16.0968	6.27247e-47	6.12766e-46	95.9084
IQCB1	1.29685	9.7366	16.0967	6.27706e-47	6.12862e-46	95.9076
MTF1	1.28575	9.31292	16.0963	6.3028e-47	6.15021e-46	95.9036
MAP3K7	1.23607	10.2563	16.0959	6.33498e-47	6.17806e-46	95.8985
DTNBP1	1.01314	9.51049	16.0957	6.34565e-47	6.18491e-46	95.8968
SLC25A28	1.0519	9.77584	16.0935	6.49291e-47	6.32481e-46	95.874
PHF13	1.17503	9.39772	16.0923	6.57367e-47	6.39981e-46	95.8617
LRCH3	1.16669	9.73266	16.0912	6.6521e-47	6.47245e-46	95.85
TTC21B	1.29673	8.96904	16.0911	6.65971e-47	6.47614e-46	95.8488
RRBP1	1.44044	13.9221	16.0892	6.79511e-47	6.60402e-46	95.8288
CASP8	1.28143	10.2299	16.0882	6.86113e-47	6.66437e-46	95.8192
RPS6KB1	1.44802	9.64087	16.0877	6.89883e-47	6.69716e-46	95.8138
RPL6	1.52063	14.2917	16.0871	6.94114e-47	6.73438e-46	95.8077
HMG20A	1.2518	9.34665	16.0866	6.98103e-47	6.76921e-46	95.802
SDCCAG8	1.24188	8.96285	16.0861	7.01604e-47	6.79927e-46	95.797
ZNF226	1.28244	8.35114	16.0859	7.03393e-47	6.81272e-46	95.7945
TSR2	1.33844	10.7268	16.0851	7.08838e-47	6.86154e-46	95.7868
TTLL3	1.54935	8.47147	16.0848	7.11505e-47	6.88342e-46	95.7831
MTMR4	1.10224	10.5986	16.0847	7.11989e-47	6.88419e-46	95.7824
NAIF1	1.05316	8.36638	16.0835	7.2113e-47	6.9686e-46	95.7697
DLG3	1.20247	11.6292	16.0832	7.2348e-47	6.98732e-46	95.7665
NAA35	1.20514	9.9417	16.0821	7.32114e-47	7.06669e-46	95.7547
BCLAF1	1.52621	11.7024	16.0794	7.52833e-47	7.26255e-46	95.727
MED13	1.49373	11.2888	16.0792	7.54524e-47	7.27472e-46	95.7247
RIOX2	1.14818	9.64985	16.079	7.56219e-47	7.28693e-46	95.7225
COG4	1.02056	11.1194	16.0787	7.58683e-47	7.30652e-46	95.7193
MCM9	1.25959	8.67916	16.0763	7.77497e-47	7.48346e-46	95.6949
PLEKHA8	1.30317	9.2334	16.0749	7.89567e-47	7.59533e-46	95.6796
SMARCA4	1.19946	12.585	16.0741	7.95952e-47	7.65241e-46	95.6716
ZNF608	1.66304	8.57186	16.0736	8.00035e-47	7.68732e-46	95.6665
VPS54	1.32731	10.186	16.0729	8.06231e-47	7.74246e-46	95.6588
PHF14	1.38972	10.6676	16.0711	8.21379e-47	7.88348e-46	95.6403
TTC12	1.09285	8.7767	16.071	8.22503e-47	7.8898e-46	95.639
HMGXB4	1.20608	9.78075	16.0704	8.27711e-47	7.93527e-46	95.6327
RNMT	1.21628	10.148	16.0696	8.34527e-47	7.9961e-46	95.6245
KCTD20	1.20929	11.3004	16.0682	8.47134e-47	8.11231e-46	95.6096
NDST1	1.29076	10.8553	16.0655	8.71257e-47	8.33861e-46	95.5817
RUFY3	1.34184	9.51312	16.0652	8.73919e-47	8.35938e-46	95.5787
TMUB2	1.09855	10.3353	16.0648	8.77612e-47	8.38997e-46	95.5745
NKIRAS2	1.09061	10.5332	16.0644	8.80693e-47	8.41468e-46	95.571
AREL1	1.17576	10.4916	16.0605	9.1757e-47	8.7621e-46	95.5302
RABL2B	1.17414	8.52988	16.0604	9.18895e-47	8.76982e-46	95.5288
CXorf38	1.17308	10.1485	16.0597	9.2611e-47	8.8337e-46	95.521
TTBK2	1.57407	7.37866	16.0593	9.29769e-47	8.86363e-46	95.5171
KDM8	1.18108	6.84689	16.0588	9.34822e-47	8.90434e-46	95.5117
ZFAND3	1.02125	11.0988	16.0587	9.35089e-47	8.90434e-46	95.5114
EIF2AK4	1.1394	10.5739	16.0571	9.50835e-47	9.04919e-46	95.4948
TUBE1	1.3774	8.579	16.0564	9.58313e-47	9.11525e-46	95.4871
TFE3	1.1574	10.6099	16.0555	9.67613e-47	9.19855e-46	95.4775
ANKRD13A	1.1709	10.2138	16.0552	9.70029e-47	9.21636e-46	95.475
ROCK2	1.54309	11.7247	16.0539	9.83286e-47	9.33709e-46	95.4615
NCKAP5L	1.38443	8.80808	16.0538	9.84786e-47	9.3461e-46	95.46
PHACTR4	1.14467	10.6468	16.0532	9.91409e-47	9.4037e-46	95.4533
ACVR2B	1.38627	8.68204	16.053	9.93301e-47	9.41638e-46	95.4514
TMEM127	1.0465	11.7459	16.0519	1.00436e-46	9.5159e-46	95.4404
C22orf46	1.44128	8.59508	16.0498	1.02672e-46	9.72236e-46	95.4185
CUTC	1.1414	8.44479	16.0492	1.03344e-46	9.78052e-46	95.412
CEP63	1.3949	9.14437	16.0482	1.04445e-46	9.87915e-46	95.4015
XYLT1	1.55633	9.63163	16.0472	1.05557e-46	9.97877e-46	95.391
SRGAP2B	1.76722	4.43122	16.047	1.05782e-46	9.99452e-46	95.3889
ZNF623	1.27463	10.1392	16.0465	1.06333e-46	1.0041e-45	95.3837
MTA2	1.09869	11.9308	16.0454	1.0749e-46	1.01446e-45	95.3729
STARD9	1.76355	7.35771	16.0385	1.15562e-46	1.0899e-45	95.301
ZNF33B	1.33972	9.96422	16.0385	1.15612e-46	1.0899e-45	95.3005
TUBGCP5	1.20487	8.79663	16.0383	1.15836e-46	1.09141e-45	95.2986
TTC13	1.24377	9.25823	16.0381	1.16038e-46	1.0927e-45	95.2969
L3HYPDH	1.20119	7.12049	16.0374	1.1699e-46	1.10106e-45	95.2888
C3orf62	1.23642	7.14551	16.0357	1.18992e-46	1.11928e-45	95.2719
GPAM	1.36957	8.94048	16.0352	1.1967e-46	1.12503e-45	95.2662
NASP	1.22633	11.6905	16.0326	1.22978e-46	1.15549e-45	95.2391
WDR92	1.61011	7.30189	16.0267	1.30765e-46	1.22798e-45	95.1781
TRAPPC11	1.30667	9.9812	16.0264	1.31298e-46	1.2323e-45	95.1741
PACSIN2	1.10772	11.5087	16.0254	1.32662e-46	1.24441e-45	95.1638
SPRN	1.56991	2.99713	16.0242	1.34273e-46	1.25883e-45	95.1518
SUN2	1.2503	10.948	16.0227	1.36443e-46	1.27847e-45	95.1358
GCC1	1.17837	10.0753	16.022	1.37467e-46	1.28727e-45	95.1284
NOL10	1.16745	10.042	16.0219	1.37534e-46	1.28727e-45	95.1279
DNAJC25	1.26704	8.1021	16.0191	1.41712e-46	1.32564e-45	95.0982
RRP1B	1.22884	10.941	16.019	1.41813e-46	1.32585e-45	95.0975
WDCP	1.1711	8.18458	16.0184	1.42666e-46	1.33309e-45	95.0915
TXLNA	1.03408	11.4052	16.0173	1.44413e-46	1.34867e-45	95.0794
KIAA1143	1.42847	9.65769	16.0144	1.4879e-46	1.38879e-45	95.0497
DMXL1	1.49236	9.42774	16.0133	1.50463e-46	1.40363e-45	95.0386
RIC1	1.3144	9.1598	16.0117	1.53126e-46	1.42769e-45	95.0212
TRAPPC12	0.887433	10.3737	16.0116	1.53228e-46	1.42786e-45	95.0205
SNX15	1.36185	4.53136	16.011	1.54165e-46	1.4358e-45	95.0145
RPTOR	1.15861	10.3537	16.0109	1.54319e-46	1.43644e-45	95.0135
SPAG9	1.35569	11.2083	16.0108	1.54531e-46	1.43763e-45	95.0121
OCRL	1.27222	10.8569	16.0084	1.58506e-46	1.4738e-45	94.9869
UBE2H	1.24648	11.8261	16.0035	1.66853e-46	1.55056e-45	94.9358
ZPR1	1.04169	10.8423	16.0029	1.67814e-46	1.55864e-45	94.9301
DCTN1	1.11411	11.6488	16.0008	1.71543e-46	1.5924e-45	94.9083
VPS41	1.16338	10.7879	15.9999	1.73304e-46	1.60787e-45	94.8981
DNAJC16	1.1606	9.8327	15.998	1.76618e-46	1.63772e-45	94.8793
XIAP	1.31945	11.3338	15.9978	1.7716e-46	1.64185e-45	94.8763
PTPRB	1.28975	9.92097	15.9971	1.78419e-46	1.65262e-45	94.8692
ZNF764	1.04643	8.17795	15.9969	1.78784e-46	1.65509e-45	94.8672
FAM122B	1.38012	10.4949	15.9968	1.78977e-46	1.65598e-45	94.8661
DDX19B	1.04896	8.61354	15.9961	1.8032e-46	1.6675e-45	94.8587
RNF38	1.24712	10.1832	15.9935	1.85196e-46	1.71165e-45	94.8322
ALAD	1.13962	10.5607	15.9933	1.85565e-46	1.71412e-45	94.8302
ARID3B	1.26905	8.19321	15.9933	1.85678e-46	1.71424e-45	94.8296
OARD1	1.21576	9.81972	15.9932	1.85808e-46	1.71451e-45	94.8289
YTHDF2	1.12822	11.2058	15.9923	1.87579e-46	1.72991e-45	94.8195
ZNF341	1.05863	7.99764	15.9903	1.91522e-46	1.76531e-45	94.7988
MKRN1	1.10235	12.2922	15.9896	1.92859e-46	1.77667e-45	94.7919
TRAPPC9	1.10546	10.8118	15.9892	1.93728e-46	1.78371e-45	94.7874
ZNF510	1.33864	8.20862	15.9881	1.96085e-46	1.80443e-45	94.7754
ANAPC5	0.878186	12.2468	15.9872	1.97769e-46	1.81894e-45	94.7669
SFXN5	1.29771	8.9692	15.9865	1.99291e-46	1.83194e-45	94.7593
ANP32A	1.25768	12.0182	15.9856	2.0111e-46	1.84767e-45	94.7502
FRA10AC1	1.52538	8.90406	15.9849	2.02609e-46	1.86043e-45	94.7428
HSF2	1.2442	8.45534	15.9848	2.02806e-46	1.86123e-45	94.7419
EFTUD2	1.06159	12.1555	15.9844	2.03741e-46	1.8688e-45	94.7373
CCDC9	1.33288	9.72338	15.9842	2.04143e-46	1.87148e-45	94.7353
PIP4K2C	1.1391	10.8414	15.9834	2.05836e-46	1.88597e-45	94.7271
EIF2S2	1.28032	12.1821	15.9826	2.07616e-46	1.90126e-45	94.7186
KCTD2	1.12052	9.75342	15.982	2.09006e-46	1.91296e-45	94.7119
TADA2A	1.12315	9.27655	15.9808	2.11545e-46	1.93515e-45	94.6999
PTK2B	1.28862	10.6148	15.9807	2.11878e-46	1.93715e-45	94.6984
SYNRG	1.25259	10.2349	15.9799	2.13641e-46	1.95222e-45	94.6901
UBR3	1.39721	10.3153	15.9784	2.17037e-46	1.98219e-45	94.6745
ZNF711	1.53247	8.31886	15.9781	2.17722e-46	1.98737e-45	94.6713
SLU7	1.34574	10.4132	15.9739	2.27535e-46	2.07583e-45	94.6275
AKAP11	1.6359	11.0041	15.973	2.29642e-46	2.09392e-45	94.6183
TBC1D20	1.09403	10.4935	15.9728	2.29952e-46	2.09563e-45	94.617
ZNF81	1.54812	8.18946	15.9719	2.32261e-46	2.11553e-45	94.6071
ZNF821	1.09731	5.6671	15.9717	2.32751e-46	2.11886e-45	94.605
MIOS	1.10952	10.0833	15.9677	2.42695e-46	2.2082e-45	94.5634
STK10	1.1484	10.3352	15.9674	2.43409e-46	2.21321e-45	94.5605
KCNIP2	1.69142	4.8308	15.9674	2.43507e-46	2.21321e-45	94.5601
MSH5	1.6352	6.38008	15.966	2.47112e-46	2.24478e-45	94.5455
RASAL2	1.39095	9.89235	15.9624	2.56436e-46	2.32823e-45	94.5086
PLXNA2	1.32285	10.7206	15.9593	2.6511e-46	2.4057e-45	94.4756
ADAT2	1.3175	9.01781	15.9565	2.72793e-46	2.47409e-45	94.4472
ATG4B	1.03718	10.9345	15.956	2.74322e-46	2.48663e-45	94.4416
ELL	1.02124	9.44191	15.955	2.77162e-46	2.51103e-45	94.4314
ATF7	1.15224	9.73985	15.9537	2.81014e-46	2.54457e-45	94.4177
SLF2	1.30214	9.6047	15.9521	2.85787e-46	2.58641e-45	94.4009
MED29	1.08669	10.6991	15.9508	2.89576e-46	2.6193e-45	94.3878
EXOC4	1.08636	11.4112	15.9505	2.90625e-46	2.62639e-45	94.3842
EIF1AD	1.09629	9.81139	15.9505	2.90669e-46	2.62639e-45	94.3841
DHX29	1.30335	9.93482	15.9498	2.92764e-46	2.64391e-45	94.377
POLG	1.12649	10.7249	15.9495	2.9346e-46	2.64879e-45	94.3746
CDADC1	1.28248	7.98325	15.9477	2.99044e-46	2.69776e-45	94.3559
CASP9	1.06429	8.80728	15.947	3.01359e-46	2.71719e-45	94.3482
CD2BP2	1.19246	11.2154	15.9467	3.02401e-46	2.72515e-45	94.3448
MOB3C	1.04447	9.27073	15.9445	3.09479e-46	2.78745e-45	94.3218
POLL	0.96945	9.57549	15.9443	3.10049e-46	2.7911e-45	94.3199
OGFOD1	1.08553	10.1534	15.9433	3.13386e-46	2.81964e-45	94.3093
WASHC1	1.72324	6.84246	15.9421	3.17177e-46	2.85224e-45	94.2973
LUC7L2	1.06108	9.84128	15.9416	3.1882e-46	2.8655e-45	94.2922
ZBED6CL	1.32212	9.10407	15.9404	3.22846e-46	2.90015e-45	94.2797
ECHDC2	1.28484	10.1675	15.9389	3.2817e-46	2.94641e-45	94.2635
TAPT1	1.22668	9.12971	15.9387	3.28605e-46	2.94876e-45	94.2622
DDR1	1.21504	13.2994	15.9378	3.31891e-46	2.97667e-45	94.2523
ENTPD4	1.37159	10.3594	15.9374	3.3336e-46	2.98827e-45	94.2479
ISG20L2	1.1436	10.8235	15.936	3.38031e-46	3.02853e-45	94.234
ZNF565	1.16526	6.66358	15.9345	3.43385e-46	3.07488e-45	94.2184
CRTC3	1.06152	10.1684	15.9343	3.44292e-46	3.08138e-45	94.2158
ALKBH8	1.39659	7.93086	15.9339	3.45656e-46	3.09195e-45	94.2119
RAB3IP	1.28261	9.89935	15.9318	3.53423e-46	3.15977e-45	94.1898
DDX50	1.15313	10.285	15.9304	3.58465e-46	3.20316e-45	94.1757
WBP4	1.4153	8.96964	15.929	3.63803e-46	3.24915e-45	94.161
SPRED2	1.22411	10.629	15.9289	3.64154e-46	3.25057e-45	94.16
FBXO7	0.992027	11.5258	15.9288	3.64772e-46	3.25437e-45	94.1584
PMS1	1.3717	8.90766	15.9282	3.6673e-46	3.26984e-45	94.153
VPS4A	0.976128	10.6667	15.9282	3.66891e-46	3.26984e-45	94.1526
DAXX	1.19299	10.9359	15.9279	3.67918e-46	3.27727e-45	94.1498
HAUS6	1.56188	9.57255	15.9266	3.73211e-46	3.32268e-45	94.1356
C19orf44	1.11676	6.82398	15.9259	3.75958e-46	3.34538e-45	94.1283
AP1G1	1.24525	11.6061	15.9255	3.77395e-46	3.35641e-45	94.1245
ASB3	1.14102	8.4322	15.9253	3.78261e-46	3.36234e-45	94.1223
TAF15	1.28243	12.3599	15.9197	4.00919e-46	3.56188e-45	94.0644
SOGA1	1.59253	10.2554	15.9187	4.05057e-46	3.59676e-45	94.0542
RAB3GAP2	1.32003	10.3073	15.9184	4.06289e-46	3.60581e-45	94.0512
IQCC	1.14085	6.76076	15.9174	4.10825e-46	3.64416e-45	94.0402
ACBD4	1.19294	8.3909	15.9166	4.14267e-46	3.67278e-45	94.0319
TRAF1	1.25146	8.32354	15.916	4.16746e-46	3.69283e-45	94.026
MFSD6	1.22871	11.2161	15.9148	4.22189e-46	3.73911e-45	94.0131
SLC36A1	1.22822	9.51983	15.9142	4.24954e-46	3.76163e-45	94.0066
RGL2	1.21495	10.3539	15.9135	4.27676e-46	3.78375e-45	94.0002
RIOK1	1.29499	9.84879	15.9094	4.46566e-46	3.94882e-45	93.9573
USP9X	1.33567	12.2974	15.9084	4.51396e-46	3.98944e-45	93.9466
STRBP	1.28249	10.8371	15.9078	4.54107e-46	4.01131e-45	93.9406
TUBG2	1.20313	7.81066	15.9071	4.57448e-46	4.03872e-45	93.9333
DYNC1I2	1.18303	11.3757	15.9069	4.58681e-46	4.04751e-45	93.9307
RMDN3	1.16867	10.3621	15.9036	4.74703e-46	4.18671e-45	93.8965
DDX10	1.36777	10.1456	15.9033	4.75851e-46	4.19466e-45	93.8941
SUGP1	1.01925	9.89062	15.9027	4.78938e-46	4.21967e-45	93.8877
GPATCH4	1.26045	10.5009	15.9013	4.86095e-46	4.28051e-45	93.873
OSBPL3	1.34742	10.3997	15.9011	4.8717e-46	4.28775e-45	93.8708
IL11RA	1.25686	7.20484	15.9008	4.88479e-46	4.29602e-45	93.8681
TSGA10	1.42241	7.14777	15.9008	4.88616e-46	4.29602e-45	93.8678
MTHFR	1.23466	9.38061	15.8994	4.95806e-46	4.35698e-45	93.8533
PATJ	1.25746	11.1077	15.8983	5.01445e-46	4.40425e-45	93.8421
VOPP1	1.29057	10.6256	15.8981	5.02536e-46	4.41155e-45	93.8399
PEX5	1.0614	10.9358	15.8978	5.04261e-46	4.42441e-45	93.8365
CEP83	1.50163	8.7395	15.8958	5.14808e-46	4.51461e-45	93.8159
CARMIL1	1.3306	10.6443	15.8955	5.16441e-46	4.52457e-45	93.8128
AP3D1	1.14675	12.6123	15.8955	5.16476e-46	4.52457e-45	93.8127
TIAL1	1.06157	11.1917	15.8954	5.1714e-46	4.52804e-45	93.8114
RCL1	1.09967	9.51164	15.8949	5.19626e-46	4.54746e-45	93.8066
ZNF441	1.49459	7.21727	15.8947	5.2097e-46	4.55688e-45	93.8041
ARCN1	1.16113	12.5571	15.8931	5.29826e-46	4.63195e-45	93.7873
KIF4A	1.37291	10.088	15.892	5.35981e-46	4.68335e-45	93.7758
UBAP1	1.07635	10.8064	15.891	5.41609e-46	4.72976e-45	93.7655
HS6ST1	1.42197	9.75488	15.8909	5.4185e-46	4.72976e-45	93.765
SIRT1	1.36674	9.46035	15.8886	5.55202e-46	4.84382e-45	93.7408
SF3A1	1.07049	12.0487	15.8884	5.56204e-46	4.85006e-45	93.739
HNRNPA2B1	1.17298	14.6737	15.8874	5.61939e-46	4.89756e-45	93.7288
COPS7B	1.06035	10.2785	15.8862	5.6947e-46	4.96065e-45	93.7156
HNRNPA3	1.27477	13.1865	15.8845	5.79317e-46	5.04383e-45	93.6986
FAM53B	1.19867	10.3142	15.8844	5.80155e-46	5.04854e-45	93.6971
CEP72	1.29878	8.36409	15.8842	5.81479e-46	5.05747e-45	93.6949
RAD17	1.28959	9.36387	15.8835	5.85515e-46	5.08996e-45	93.688
PHLPP1	1.15378	9.49946	15.8817	5.96464e-46	5.18249e-45	93.6696
SLC38A10	1.24396	11.9933	15.8814	5.98728e-46	5.19949e-45	93.6658
TNFAIP1	1.04782	10.8292	15.8776	6.22905e-46	5.40669e-45	93.6265
KTN1	1.53394	12.3817	15.8772	6.25659e-46	5.42782e-45	93.6221
CIR1	1.45386	10.0836	15.8764	6.30408e-46	5.46622e-45	93.6146
DYRK1A	1.15191	10.7887	15.8758	6.34456e-46	5.49851e-45	93.6082
MFN2	1.10001	11.7976	15.8757	6.35428e-46	5.50412e-45	93.6067
C8orf44	1.47523	6.38752	15.8754	6.37282e-46	5.51737e-45	93.6038
ZMYND8	1.3815	11.438	15.8745	6.42891e-46	5.56309e-45	93.5951
RCOR3	1.2287	9.71784	15.8731	6.52398e-46	5.64248e-45	93.5805
C11orf42	1.65999	2.95315	15.8705	6.70445e-46	5.79561e-45	93.5533
TRIM4	1.18522	10.3389	15.8689	6.81823e-46	5.89097e-45	93.5366
MYO6	1.32224	11.6443	15.8685	6.84626e-46	5.91217e-45	93.5325
TTLL11	1.05364	6.88197	15.8684	6.85577e-46	5.91737e-45	93.5312
POLR1E	1.13383	9.75125	15.8679	6.89262e-46	5.94615e-45	93.5258
TAB3	1.45528	9.95369	15.866	7.02615e-46	6.05827e-45	93.5068
FTSJ3	1.24035	10.8601	15.8648	7.12129e-46	6.13718e-45	93.4934
EFHC1	1.3866	8.14704	15.8636	7.20566e-46	6.20675e-45	93.4817
RTF1	1.22887	10.8144	15.8628	7.26807e-46	6.25733e-45	93.4731
C14orf93	0.971595	8.19203	15.862	7.32808e-46	6.30579e-45	93.4649
NPAT	1.46004	9.11124	15.8617	7.34922e-46	6.32078e-45	93.4621
PITPNM2	1.11674	9.06595	15.8606	7.43395e-46	6.39041e-45	93.4507
USF3	1.42976	9.46347	15.8581	7.63078e-46	6.55629e-45	93.4247
TIAF1	1.46001	6.11182	15.8579	7.64768e-46	6.56585e-45	93.4225
INPP5F	1.23746	9.07088	15.8579	7.64964e-46	6.56585e-45	93.4223
RAD18	1.24283	9.68517	15.8564	7.76866e-46	6.6645e-45	93.4069
ZNF180	1.34173	7.85422	15.8564	7.77243e-46	6.6645e-45	93.4064
KLF3	1.25342	11.8563	15.8529	8.05916e-46	6.905e-45	93.3704
RAB5B	1.17391	12.3008	15.8529	8.06106e-46	6.905e-45	93.3702
ATP6V0A2	1.05274	9.85004	15.8526	8.08511e-46	6.92211e-45	93.3672
MAPKAP1	1.02103	11.1906	15.8521	8.12481e-46	6.95259e-45	93.3624
TRAF5	1.44133	10.7382	15.8517	8.16097e-46	6.98001e-45	93.3579
IMMT	1.13226	11.8777	15.8514	8.19082e-46	7.00202e-45	93.3543
NADSYN1	1.00777	11.5127	15.8502	8.28917e-46	7.08252e-45	93.3424
LAS1L	1.20291	10.9167	15.8479	8.49018e-46	7.25062e-45	93.3186
CNNM3	1.00128	10.6321	15.846	8.6665e-46	7.39747e-45	93.2982
NDOR1	1.26408	8.9379	15.8458	8.6842e-46	7.40886e-45	93.2962
RNF44	1.20224	11.5513	15.8436	8.88238e-46	7.57413e-45	93.2737
CD99L2	1.2261	9.83121	15.8422	9.00973e-46	7.67886e-45	93.2596
DUSP16	1.25862	11.4699	15.8408	9.14232e-46	7.78796e-45	93.2451
TAF2	1.40867	10.0732	15.8399	9.23237e-46	7.86071e-45	93.2353
PCNX1	1.39432	10.2268	15.8392	9.29868e-46	7.91321e-45	93.2282
ELK1	1.15457	10.5992	15.839	9.32197e-46	7.92905e-45	93.2257
MTRR	1.21996	9.89694	15.8386	9.35631e-46	7.95427e-45	93.2221
DLGAP4	1.14518	11.4101	15.8382	9.39432e-46	7.98258e-45	93.218
SPOP	1.21855	10.7004	15.8379	9.42638e-46	8.00582e-45	93.2147
NEK4	1.23557	9.33608	15.8369	9.52676e-46	8.08702e-45	93.2041
[truncated: 14,970 more rows]

## Sheet: Table S4
Table-S4: Enrichment scores of TCGA-COAD cohort
Category	Term	Count	%	PValue	Genes	List Total	Pop Hits	Pop Total	Fold Enrichment	Bonferroni	Benjamini	FDR
GOTERM_BP_DIRECT	GO:0006357~galactose metabolism	371	34.7339	1.71597e-33	RB1, EHF, TRRAP, ZNF292, JMJD1C, IKZF2, BACH2, IKZF4, ELK4, ZXDA, ZNF609, ZNF608, ZSCAN30, ZNF606, ZMIZ1, ZNF727, ZXDB, ZNF605, ZNF846, HOXA2, BBX, ZNF600, CCNL2, SUPT20H, ZNF721, CCNL1, ZNF841, SOX6, HOXA6, ZNF169, SOX5, MED1, ZNF18, SMARCC2, ZNF283, ZNF160, RFX3, ZNF10, ZNF12, RUNX2, ZNF718, ZNF717, ZSCAN20, RFX7, ZNF714, HOXB3, ZNF711, CLOCK, ZSCAN29, ZNF397, ZNF154, ZNF274, ZNF273, ZNF391, TS…	2298	1721	19416	1.82139	9.18901e-30	4.59365e-30	4.56104e-30
GOTERM_BP_DIRECT	GO:0006355~regulation of DNA-templated transcription	272	10.8022	3.67187e-46	RB1, TRRAP, ZMYND8, JMJD1C, RPL6, CCAR1, ZNF606, ZNF727, GPBP1, ZNF846, ZNF600, ZNF721, ZNF841, SOX6, ZNF169, ZNF18, ZNF285, ZNF283, SFMBT1, ZNF160, SFMBT2, ZNF281, RFX3, ZNF10, ZNF12, ZNF718, ZNF717, EWSR1, ZNF714, ZNF711, CLOCK, L3MBTL1, ZNF274, ZNF273, CTR9, BAZ2A, ZNF23, ZNF26, MBTD1, POU5F1B, ZNF708, ZNF707, POM121C, ZNF700, ZNF268, PPARGC1A, ZNF146, STAT5B, CREBBP, ZNF141, ZNF382, SMARCA5, …	2298	957	19416	2.40141	1.96629e-42	1.96592e-42	1.95197e-42
GOTERM_BP_DIRECT	GO:0045944~positive regulation of transcription by RNA polymerase II	242	9.6108	1.52484e-15	RB1, TCERG1, EIF4A1, EHF, GABPB2, MAML2, ZNF292, IKZF4, ELK4, ZNF609, ZNF606, ZMIZ1, GPBP1, HOXA2, ZNF600, ZNF721, ZNF841, SOX7, CDON, MED1, RFX3, RUNX2, ZNF717, RFX7, HOXB3, ZNF711, MAML3, CLOCK, PRKDC, TXK, CTR9, PRDM10, HELZ2, ZNF827, DHX36, HLTF, HIVEP1, TP53BP1, PCK1, ZNF268, PPARGC1A, STAT5B, CREBBP, YES1, SS18L1, SMARCA5, NFATC2, PBX2, NR1D2, SMARCA1, SMARCA2, SETX, ZNF814, AGO2, CREBRF, R…	2298	1246	19416	1.64099	8.32334e-12	2.041e-12	2.02652e-12
GOTERM_BP_DIRECT	GO:0006338~chromatin remodeling	212	8.41938	8.45405e-23	RB1, EIF4A1, TRIO, JMJD1C, DCAF1, RPS6KA6, KDR, SMARCC2, DDX11, DDX10, PRKCA, PASK, UHMK1, DDX39B, SIK3, YME1L1, SIK1, ALPK3, DNA2, CLOCK, EPHA3, ZNF274, PRKDC, TXK, PIK3R4, WNK4, BAZ2A, BAZ2B, TTBK2, HELZ2, BRIP1, NUAK1, RNF213, DHX33, ZNF827, DHX36, STK38L, TRPM7, CREBBP, YES1, PHC1, SETDB2, SMARCA5, EIF2AK2, CDC7, BRAF, SMARCA1, SMARCA2, WNK1, ATM, DHX29, EZH1, ATR, PHF2, SETD5, SMG1, RSF1, BR…	2298	917	19416	1.95333	4.52714e-19	1.50877e-19	1.49806e-19
GOTERM_BP_DIRECT	GO:0000122~negative regulation of transcription by RNA polymerase II	163	6.47339	1.23624e-06	RB1, TCERG1, ZNF572, ZNF692, RIF1, ZMYND8, ZBTB26, WWC2, ZBTB20, ARID4A, ARID4B, PRDM2, BACH2, DCAF1, ELK4, ZNF608, SALL4, ZNF85, WWC3, HOXA2, EP300, CIR1, ZNF568, KMT5A, ZNF202, MED1, ZBTB39, MORC3, SMARCC2, ZNF281, ZBTB37, DICER1, HIC2, ZNF91, HOXB3, BCORL1, ZNF675, ZNF431, ZNF274, NOTCH4, CTR9, FOXO3, ZBTB2, GLIS2, HMBOX1, MIER3, TPR, HIVEP1, ZNF268, SKIL, BPTF, ZBTB18, CREBBP, ZFHX3, ZNF141, …	2298	958	19416	1.43758	0.00659822	0.000413678	0.000410741
GOTERM_BP_DIRECT	GO:0045893~positive regulation of DNA-templated transcription	118	4.68626	0.000172428	TRRAP, RORA, ETS1, CCAR1, ZXDA, HMGN5, GPBP1, CAPN3, EP300, SUPT20H, CDK5RAP2, MED1, SMARCC2, ZNF281, RFX3, RUNX2, ILF3, RFX7, KAT6B, MAK, KAT6A, ZNF318, ZNF711, PHIP, CLOCK, KMT2E, BLM, INO80D, KMT2A, NOTCH4, KMT2B, FOXO3, PRDM10, GLIS2, MBTD1, RAI1, NPAT, HMBOX1, ATXN7, WBP2NL, EP400, TP53BP1, ARGLU1, PPARGC1A, CREBBP, ZFHX3, BRPF1, BICRAL, ZBTB16, PTCH1, SS18L1, NFATC2, NR1D2, INHBA, SMARCA1, …	2298	717	19416	1.39051	0.602845	0.0242941	0.0241217
GOTERM_BP_DIRECT	GO:0045892~negative regulation of DNA-templated transcription	105	4.16998	5.30656e-06	RB1, ARID4A, IKZF4, CCAR1, CAPN3, CIR1, ZNF568, KMT5A, SOX6, SOX7, SMARCC2, SFMBT1, ZBTB38, SFMBT2, ZNF281, RFX3, ZNF12, RUNX2, HIC2, ILF3, KAT6B, PSPC1, KAT6A, ZNF318, TIMELESS, CLOCK, ZNF397, L3MBTL1, L3MBTL3, SET, GLIS2, MBTD1, NPAT, HMBOX1, ZNF827, SCAI, ZNF540, ZBTB18, POU2F1, PHC1, CBX3, ZBTB16, SETDB2, CBX1, NR1D2, FOXN3, PHC3, SMARCA2, MLXIPL, ZNF418, SP3, ZNF658, RBAK, ZNF256, CREBZF, ZN…	2298	574	19416	1.54556	0.0280168	0.00157841	0.0015672
GOTERM_BP_DIRECT	GO:0035556~intracellular signal transduction	85	3.37569	5.84883e-05	DGKE, DGKD, DDX3X, MAST4, LRRK2, MAST2, LRRC39, ITSN1, LRRK1, CBLB, LRRC2, NUDT4, PREX2, GRIP1, SLK, AKAP11, MCF2L, TLK2, TLK1, PRKCI, WSB1, RASA4B, IGFBP5, PDPK1, MAGI3, PRKCA, PASK, DEPDC7, PLCB4, RASA4, MAK, RASA2, SIK3, RAPGEF2, SIK1, TNIK, TSSK4, RAPGEF5, PLCB1, SCG2, ARHGEF5, RAPGEF4, DGKH, LRRC58, PHLPP2, BRSK2, WNK4, STK4, ADCY6, ABR, RAB40A, INPP5D, DCDC2B, STK38L, TP53TG5, LRRC8B, PLCG1…	2298	468	19416	1.53456	0.268907	0.011598	0.0115157
GOTERM_BP_DIRECT	GO:0051301~cell division	81	3.21684	2.37086e-07	RB1, AHCTF1, USP37, CCNT2, SYCP2, NUMA1, CETN3, CEP164, KIF14, SMC5, KIF11, SMC3, SMC4, SMC2, MIS18BP1, CNTRL, NUF2, POGZ, NEK1, KNTC1, NEK3, HMCN1, KMT5A, SPDL1, LRRCC1, SPICE1, LIG4, HAUS3, HAUS6, PRPF40A, SMC1A, TERF1, CKAP5, CD2AP, PARD3B, LATS1, ASPM, SGO2, MAU2, KATNAL1, TIMELESS, BIRC6, ARHGEF2, TSSK4, CEP63, ZNF830, KIF20B, ANAPC1, BRSK2, USP16, INTU, EPB41, PDS5B, PDS5A, CENPC, CCNB3, RE…	2298	383	19416	1.78688	0.00126879	0.00010578	0.000105029
GOTERM_BP_DIRECT	GO:0006974~DNA damage response	80	3.17712	2.69617e-11	TOP2A, MDC1, SMG1, MRE11, RIF1, MCM8, SMC5, BRCA1, SMC6, CHD2, ALKBH8, INSL6, UFL1, NIPBL, HERC2, TLK2, TLK1, MACROD2, TOPBP1, IKBKG, POLK, USP47, SHPRH, PARP4, NCOA6, FBXW7, ZBTB38, DDX11, PPP4R3A, BAZ1B, SIRT1, TOPORS, KIN, RNF169, TIMELESS, CLOCK, PPP1R15A, BRSK1, NFAT5, BLM, USP16, STXBP4, PRKDC, BOD1L1, XIAP, CBL, ZBTB40, RAD51AP1, NUAK1, BCLAF1, WRN, MRNIP, UBR5, RBBP6, TP53BP1, MORC2, POLQ…	2298	312	19416	2.16643	1.4438e-07	2.88706e-08	2.86657e-08
GOTERM_BP_DIRECT	GO:0007155~cell adhesion	77	3.05798	0.0665589	ROBO2, CNTNAP2, NRP2, COL16A1, PCDHGB3, COL12A1, PCDHGB2, LAMC1, ARHGAP5, PNN, CLDN20, CDH4, ITGAV, SVEP1, CDON, MAGI1, PCDHGA6, PCDHGA5, DST, IZUMO1, ITGA2, PRKCA, PARD3B, BCAN, VCAN, CLDN15, CDHR1, COL4A3, COL6A3, COL8A1, ITGA7, TLN2, JCAD, FREM2, EPHA3, DSC3, DDR2, NLGN3, LAMA5, COL15A1, TNXB, LAMA2, LAMA4, ADAM22, PRKX, PCDH19, AGER, TM9SF4, ACAN, NUAK1, PDZD2, FLRT1, ABL2, MYH10, COL28A1, FA…	2298	543	19416	1.19812	1	1	0.993088
GOTERM_BP_DIRECT	GO:0007399~nervous system development	74	2.93884	0.00220147	FMR1, PCDHGB3, ZMYND8, PCDHGB2, MTR, PPP1R9A, RAPGEFL1, NBPF26, OPHN1, POFUT1, EP300, DIP2B, SRGAP2B, CDON, MAMDC4, PCDHGA6, CAMK1D, SERF1B, PCDHGA5, SMARCC2, MAGI2, TCF12, TMOD2, VPS13A, VPS13B, NAV1, NAV2, PROX1, ARID1B, MYT1, TGFBR2, SLTM, NAV3, RUFY3, RAPGEF2, WDPCP, ARHGEF2, RAPGEF5, INTU, NR2C2, LRP6, ACVR1C, SMN2, SLIT2, SMN1, SRGAP2, ECT2, GPM6B, FKTN, MBD5, PHF10, PCDHGC5, PCDHGC4, PCDHG…	2298	444	19416	1.40818	0.999993	0.186243	0.184922
GOTERM_BP_DIRECT	GO:0006281~DNA repair	72	2.85941	1.31941e-09	MDC1, SMG1, MRE11, DCLRE1C, RIF1, TRRAP, FMR1, CEP164, TTF2, BRCA1, HMGB1, BRCA2, SMC3, CDC14B, INSL6, UFL1, HERC2, SUMO1, EME2, POLI, KMT5B, TOPBP1, POLK, POLE, WDHD1, SHPRH, PARP4, RFC1, FBXW7, DDX11, USP45, ATRX, REV1, SMC1A, EMSY, KIN, MSH2, TIMELESS, DNA2, FAN1, BLM, INO80D, BOD1L1, PDS5B, PDS5A, RAD51AP1, BRIP1, RECQL5, MRNIP, SLX4, UBR5, HLTF, EP400, RTEL1-TNFRSF6B, POLQ, MBD4, NPM1, FANCM…	2298	290	19416	2.0977	7.06541e-06	1.00916e-06	1.002e-06
GOTERM_BP_DIRECT	GO:0016567~protein ubiquitination	71	2.8197	0.037333	DET1, LTN1, CBLB, BRCA1, PHRF1, CCAR1, RPGR, DCAF1, MED12, TRIM9, HERC4, HERC2, HERC1, PCMTD1, TRIM23, MED1, SHPRH, FBXW7, LMO7, IFT80, SIRT1, RNF40, RNF169, TRIM17, RNF128, HECW2, UBE2V2, BIRC6, CUL9, TRIM52, CUL5, UHRF2, KLHL15, MYCBP2, UBR4, UBR3, UBR2, RNF6, UBR1, FBXO43, CBL, DCST1, DCAF16, DCAF17, RAB40A, RNF213, HECTD1, HECTD4, UBR5, HLTF, RNF217, ZSWIM8, RBBP6, SOCS7, RNF20, HACE1, ANKIB1…	2298	480	19416	1.24976	1	1	0.993088
GOTERM_BP_DIRECT	GO:0006325~chromatin organization	62	2.46227	3.4737e-09	RB1, KDM5A, USP36, MDC1, KDM5C, PHF20, TRRAP, ZMYND8, HDAC11, HMGB2, RSF1, ZCWPW1, HMGN5, GATAD1, TLK2, TLK1, TOPBP1, HMGN3, RAG1, SFMBT1, ATRX, SAFB, SIRT1, RNF40, EMSY, MMS22L, DNAJC2, NCOR1, RNF169, RBL1, KAT6B, MTF2, RAD54L2, ZMYND11, BCORL1, L3MBTL1, KMT2E, KMT2D, L3MBTL3, SATB1, KMT2C, ZNF518A, HTATSF1, MLLT6, HDAC7, MBTD1, UBN2, HLTF, EP400, TP53BP1, RNF20, KDM4C, CBX3, SS18L1, CBX1, SMARC…	2298	239	19416	2.19181	1.86015e-05	2.06647e-06	2.0518e-06
GOTERM_BP_DIRECT	GO:0006468~protein phosphorylation	61	2.42256	1.2453e-05	LRRK2, MAST2, TLK2, NEK1, TLK1, NEK3, MAP3K9, PRKG1, PRKCI, MORC3, CDKL5, PDPK1, LMTK2, PRKCA, PASK, LATS1, ERN1, ILF3, MAK, SIK3, SIK1, BIRC6, TNIK, TSSK4, BRSK1, PRKAA1, BRSK2, ROCK1, ROCK2, PRKDC, TXK, PIK3R4, WNK4, STK4, NUAK1, ACVR1C, STK36, MAP3K20, STK38L, TRPM7, FNIP2, CLASP1, MAP4K3, CDK17, PLK4, MAP3K1, CDC42BPG, EIF2AK2, BRAF, CDC42BPA, CDK11B, HIPK3, HIPK2, FER, WNK1, TAOK1, NEK10, AA…	2298	292	19416	1.76505	0.0645111	0.00333366	0.00331
GOTERM_BP_DIRECT	GO:0060271~cilium assembly	58	2.30342	8.98224e-08	SPAG16, CEP126, ONECUT2, C2CD3, TRAF3IP1, CEP164, FNBP1L, CELSR2, PTPDC1, RPGR, CDC14B, PCM1, TBC1D31, NEK1, CEP250, CFAP43, CEP290, OFD1, DYNC2H1, ACTR2, RFX3, KIF24, IFT80, WDR35, KIF27, IFT88, FAM161A, IFT81, MAK, WDPCP, LAMA5, INTU, ASAP1, HDAC6, TTBK2, IFT74, KIF3B, ARL13B, STK36, KIF3A, NPHP3, TOGARAM1, PCNT, PIBF1, PLK4, USP9X, CFAP70, WDR19, RABL2A, SCLT1, BBIP1, ATAT1, AHI1, DNMBP, TTLL3…	2298	236	19416	2.07647	0.000480883	4.3719e-05	4.34087e-05
GOTERM_BP_DIRECT	GO:0006397~mRNA processing	57	2.2637	2.65242e-06	TCERG1, RBM25, DDX47, CELF1, FMR1, CHD8, GPATCH1, CWC25, HNRNPR, TTF2, PNN, PPP4R2, ZNF326, CIR1, CMTR1, SRRM2, SCAF11, THOC1, THOC2, PUS7, PTBP2, PTBP3, SRRM1, ERN1, KIN, THRAP3, PRPF3, SNRNP27, SRSF5, SREK1, ZNF830, SNRNP200, NSRP1, U2AF1, IWS1, BCLAF1, SMN2, RBBP6, SMN1, ZC3H13, MBNL3, PPARGC1A, ARGLU1, SRSF11, RBM39, TIA1, PRPF38B, ZRANB2, LARP7, PUS7L, A1CF, PAN3, SON, ACIN1, CDK12, NRDE2, S…	2298	254	19416	1.89605	0.0141033	0.000835355	0.000829426
GOTERM_BP_DIRECT	GO:0008380~RNA splicing	53	2.10485	6.03983e-08	TCERG1, RBM25, DDX47, FMR1, CWC25, TTF2, PNN, PPP4R2, ZNF326, CIR1, SCAF11, THOC1, ZCRB1, THOC2, PUS7, PTBP3, SRRM1, DDX39B, THRAP3, PRPF3, ZNF638, SNRNP27, LUC7L3, PPIG, SREK1, ZNF830, NSRP1, SLU7, WBP4, U2AF1, RNPC3, IWS1, BCLAF1, SMN2, SMN1, ZC3H13, MBNL3, PPARGC1A, SF3B1, ARGLU1, SRSF11, ZRSR2, RBM39, TIA1, PRPF38B, ZRANB2, LARP7, SON, ACIN1, MPHOSPH10, CDK12, NRDE2, SUGP2	2298	205	19416	2.1844	0.000323381	3.23373e-05	3.21078e-05
GOTERM_BP_DIRECT	GO:0140588~chromatin looping	49	1.94599	2.61395e-09	EIF4A1, DDX3X, DDX46, DDX47, MCM8, CHD9, CHD8, CHD7, DDX42, CHD6, CHD5, SMC5, SMC6, CHD3, CHD2, CHD1, SMCHD1, BRD2, DDX55, DDX11, ATRX, DDX10, NAV2, DDX39B, YME1L1, RAD54L2, DNA2, SNRNP200, BLM, DDX27, YTHDC2, IGHMBP2, DDX21, HELZ2, BRIP1, WRN, RECQL5, RNF213, DHX33, DHX36, PMS2, MORC2, POLQ, SLF1, SLF2, FANCM, ATAD2, ERCC6, DHX29	2298	167	19416	2.47907	1.39976e-05	1.74939e-06	1.73697e-06
GOTERM_BP_DIRECT	GO:0030036~actin cytoskeleton organization	48	1.90627	9.57115e-05	MACF1, BRSK2, SPTBN5, ARHGAP8, TNXB, ROCK1, ROCK2, EPB41, LDB3, FMN1, EHBP1, FGD4, FGD6, OPHN1, NPHP1, PHACTR3, PHACTR2, RICTOR, DMD, THSD7A, HMCN1, SPTAN1, PRKG1, WASF3, SPTBN2, ARHGEF11, FARP2, ARHGEF10, STARD13, PDPK1, CDC42BPG, SSH2, CDC42BPA, SPTB, SHROOM4, SSH1, MKLN1, FER, DIAPH2, FMNL2, DAAM1, PIK3CA, NF1, MYH9, TNIK, TLN2, TLN1, ARHGEF5	2298	228	19416	1.77875	0.40104	0.0170813	0.0169601
GOTERM_BP_DIRECT	GO:0016477~cell migration	46	1.82685	0.0150025	LAMA5, FLT1, WWC2, LAMC1, PIK3C2A, ARHGAP35, PIK3C2B, SYDE2, CDH4, MYO18A, KDR, WWC3, GPC2, ITGAV, PLCG1, SPDL1, CARMIL1, TGFB2, PRKCI, CARMIL3, USP9X, PDPK1, USP45, NFATC2, LAMB1, PRPF40A, CDC42BPA, SORL1, VAV2, CD2AP, CCDC88A, FMNL2, SLTM, APC, COL5A1, ABI2, PIK3CA, SH3D21, RPS6KB1, PEAK1, SPATA13, FAT1, DCHS1, PLXNB1, DOCK1, EPHA3	2298	275	19416	1.4133	1	0.666358	0.661628
GOTERM_BP_DIRECT	GO:0000398~mRNA splicing, via spliceosome	43	1.7077	8.91484e-05	DDX46, YTHDC1, WBP4, CWF19L2, GPATCH1, U2AF1, CWC25, HNRNPR, HTATSF1, CWC27, RNPC3, PNN, CWC22, SRSF10, SF3B1, RBM6, SRRM2, ZRSR2, PRPF38B, USP49, RBM19, CDC5L, PRPF40B, PRPF40A, ZCRB1, CDC40, SRRM1, GCFC2, LSM8, DDX39B, SYF2, PRPF3, FRG1, RBM41, GEMIN5, SNRNP27, SRSF5, PAXBP1, SNRNP200, SLU7, HNRNPA1L2, FRA10AC1, RBM44	2298	196	19416	1.85363	0.379612	0.0164586	0.0163418
GOTERM_BP_DIRECT	GO:0051056~regulation of small GTPase mediated signal transduction	41	1.62828	2.59625e-10	ARHGAP11A, ARHGAP11B, ARHGAP8, TRIO, FAM13B, ITSN1, ARHGAP18, ARHGAP5, SIPA1L2, ARHGAP35, SYDE2, PREX2, AKAP13, ABR, FGD4, ARHGAP21, MCF2L, SRGAP2, ECT2, SRGAP2B, GARNL3, RAP1GAP2, ARHGEF11, ARHGEF10, STARD13, PRPF38B, ARHGEF12, RALGAPA1, RALGAPA2, PLEKHG5, MYO9A, ARHGAP23, VAV2, NET1, TIAM2, DNMBP, RALGAPB, SPATA13, ARHGEF1, ARHGEF2, ARHGEF5	2298	118	19416	2.9357	1.39029e-06	2.31672e-07	2.30028e-07
GOTERM_BP_DIRECT	GO:0006366~transcription by RNA polymerase II	40	1.58856	0.0246316	RB1, GTF2A1, NFAT5, CCNT2, CHD7, DDX21, ARID4A, ARID4B, ETS1, POLR2A, TAF1C, HNF4A, ATXN1L, TAF1A, ZNF345, SOX5, STAT5B, EDN1, POLR2J2, SMARCC2, ZNF141, ATRX, NFATC2, GTF2H2, INHBA, DEK, PROX1, ASH1L, GTF2F2, NR4A1, BCL9, POLR1A, TCEA1, TAF4B, TRIP11, FOSB, ERCC6, CDK12, PAXBP1, TAF1	2298	240	19416	1.40818	1	0.89543	0.889075
GOTERM_BP_DIRECT	GO:0016192~vesicle-mediated transport	39	1.54885	0.0793673	NAPB, INTU, STXBP3, STX17, STX16, AP4E1, ARL17B, ARL17A, CRACR2A, GOLGA4, KIF3B, STX16-NPEPL1, KIF5A, TRAPPC11, ENPP1, KIF1B, CHML, ADAMTS9, TRIM23, SPTBN2, SPAG9, TBC1D8B, PRKCI, SYT2, ARAP3, VPS13B, SSC5D, PRG4, TVP23B, TVP23C, MAPK8IP3, SYT7, SYTL2, AHI1, ARL4A, RAB30, TBC1D4, VAMP1, TSNARE1	2298	255	19416	1.29221	1	1	0.993088
GOTERM_BP_DIRECT	GO:0030198~extracellular matrix organization	38	1.50913	0.000126584	COL15A1, COL16A1, ECM2, COL13A1, COL14A1, MMP21, ADAMTS16, ADAMTSL1, ADAMTS5, ADAMTS14, MMP24, ADAMTS13, ADAMTS1, ADAMTSL3, ATXN1L, ADAMTSL2, NPHP3, ATP7A, ADAMTS9, IMPG1, ADAMTS6, COL28A1, COL27A1, ITGA2, COLQ, COL4A2, COL5A1, MMP16, COL4A1, COL5A3, COL7A1, COL4A3, COL5A2, NF1, COL4A5, COL8A1, COL21A1, COL9A3	2298	168	19416	1.9111	0.492317	0.0199332	0.0197917
GOTERM_BP_DIRECT	GO:0098609~cell-cell adhesion	38	1.50913	0.00447041	ROBO2, TNXB, COL13A1, COL14A1, CLSTN3, PKD1L1, CELSR1, CELSR2, LPP, CELSR3, EGFR, LRP6, NPHP1, ITGAV, ANXA9, CDON, DSP, KIRREL1, CD93, ITGA2, ERBIN, FNDC3A, VEGFA, DLG1, DLG2, LRRC7, ITGA10, DLG5, FAT1, FAT2, ITGA7, DSG1, FAT3, TLN2, FAT4, TLN1, TJP2, DSC3	2298	202	19416	1.58943	1	0.310839	0.308633
GOTERM_BP_DIRECT	GO:0001701~in utero embryonic development	38	1.50913	0.0209349	RRN3, C2CD3, YTHDC1, CHD8, CHD7, UBR3, PKD1, NPAT, SMPD4, SH3PXD2A, ZMIZ1, VPS54, CIR1, RBBP6, ZNF568, PLCG1, ATP7A, EDN1, KIDINS220, HEG1, XRCC2, PTCH1, WDR19, LIG4, UPF3A, ATP11A, RPGRIP1L, MAPK8IP3, TGFBR2, MIB1, VEGFA, MSH2, POLG2, SYF2, MYH9, NSRP1, ZNF335, DSC3	2298	223	19416	1.43975	1	0.855613	0.84954
GOTERM_BP_DIRECT	GO:0000226~microtubule cytoskeleton organization	37	1.46942	1.98242e-05	CUL9, BRSK2, TBCEL, CETN3, CAMSAP1, TTBK2, CAMSAP2, CDC14B, TUBA3D, SPAST, MAP2, ATXN7, TUBB1, MAP7, TOGARAM1, PCNT, CLASP1, CDK5RAP2, CFAP44, DST, HAUS6, TUBE1, CGN, PARD3B, ATAT1, TTLL7, FER, DYNC1LI2, SON, MAP7D3, TTLL2, TAOK1, MAP7D2, MAP1A, SIK3, TACC1, TACC2	2298	149	19416	2.0981	0.100719	0.00505422	0.00501834
GOTERM_BP_DIRECT	GO:0007420~brain development	37	1.46942	0.0131135	ROBO2, CNTNAP2, C2CD3, STXBP3, PRKDC, CHD8, BRCA2, PHF8, NIPBL, STK36, NNAT, ATXN1L, MACROD2, SOX6, CFAP43, CLASP1, BPTF, CDK5RAP2, MED1, CCDC39, NCOA6, PTCH1, UPF3B, PBX2, PTPN11, PROX1, SMARCA1, HSPG2, GRIN2B, SHROOM4, TGFBR2, UFM1, COL4A1, NF1, ATM, ZNF335, NES	2298	209	19416	1.49577	1	0.63827	0.63374
GOTERM_BP_DIRECT	GO:0051726~regulation of cell cycle	37	1.46942	0.0760635	L3MBTL1, PPP1R15A, RB1, CDKN1B, USP16, INO80D, UHRF2, TRRAP, ZBTB49, XIAP, TXLNG, JADE3, BRCA1, PKD2, PKD1, MBTD1, PLAGL1, EP400, CCNL2, CCNL1, SKIL, ZNF268, CDK19, CDKL5, DAB2IP, TSC1, CDK11B, HIPK2, UHMK1, PER2, RBL1, SON, YEATS2, MADD, ATM, CDK12, KIF20B	2298	239	19416	1.30802	1	1	0.993088
GOTERM_BP_DIRECT	GO:0007156~homophilic cell adhesion via plasma membrane adhesion molecules	36	1.42971	0.00123263	ROBO2, CLSTN2, CLSTN3, PCDHGB3, PCDHGB2, NEXN, SLC7A11, CELSR1, PCDH19, CELSR2, PKD1, CELSR3, ADAMTSL1, CDH4, HMCN1, EMB, PCDHGA6, PCDHGA5, PCDH9, PCDHGC5, PCDHGC4, PCDHGC3, PCDHB15, PCDHB12, PCDHGA11, PCDHGA12, CDHR1, FAT1, PLXNB3, FAT2, DSG1, DCHS1, PCDHB4, FAT3, FAT4, DSC3	2298	175	19416	1.7381	0.998646	0.122942	0.12207
GOTERM_BP_DIRECT	GO:0000278~mitotic cell cycle	33	1.31056	0.000111547	NOLC1, KIF11, SMC3, KIF15, CENPC, TUBA3D, RECQL5, KIF5C, TUBB1, KIF5A, CEP250, NEK3, POLE, MYBL1, WDHD1, NEK9, STAT5B, PBRM1, PPP1R12A, XRCC2, SETDB2, PTPN11, TUBE1, CDK11B, CIT, ASPM, NEDD1, CENPE, TPX2, CENPF, CLIP1, TUBGCP6, NRDE2	2298	137	19416	2.03518	0.449742	0.0186632	0.0185308
GOTERM_BP_DIRECT	GO:0046777~protein autophosphorylation	33	1.31056	0.000148864	SMG1, FLT1, FLT4, LRRK2, TXK, PRKX, STK4, EGFR, SLK, MAP3K20, KDR, TRPM7, MAP3K9, CDKL5, PDPK1, CAD, LMTK2, EIF2AK2, PASK, MAPK15, UHMK1, ERN1, FER, PEAK1, TAOK1, MAK, SIK1, ATM, TNIK, CDK12, TAF1, ATR, DDR2	2298	139	19416	2.0059	0.549422	0.0221393	0.0219822
GOTERM_BP_DIRECT	GO:0008104~protein localization	33	1.31056	0.00157322	LRRK2, ITSN1, AP4E1, WNK4, DDX42, LYST, CEP128, MECP2, CRACR2A, NIPBL, AKAP11, MYO6, CEP250, DMD, DRD2, NPM1, ODF2, STK11IP, USP9X, VPS13A, NBEAL1, MYO7A, MLH3, PARD3B, AHI1, NIN, BBS10, ALS2, NBEA, STRC, HEATR5B, CROCC, PMFBP1	2298	158	19416	1.76468	0.999782	0.150411	0.149343
GOTERM_BP_DIRECT	GO:0007010~cytoskeleton organization	31	1.23114	0.00437841	MAST4, MAST2, SYNE3, CAMSAP1, SYNE1, FGD4, ARHGAP21, FGD6, PCLO, MAP3K20, NAA25, RICTOR, DMD, CLASP1, WASF3, SVIL, PRKCI, DST, MICAL3, ARAP3, PRPF40A, ANK3, CDC42BPA, LARP4, FMNL2, ABI2, PHIP, TNIK, BRWD1, ZNF135, BRWD3	2298	155	19416	1.68982	1	0.308447	0.306258
GOTERM_BP_DIRECT	GO:0000209~protein polyubiquitination	30	1.19142	0.0310335	RNF180, PELI2, CBL, HDAC6, TNKS2, HECTD2, TRIM2, RNF217, UBR5, SASH1, RNF20, SHPRH, ANKIB1, WSB1, HACE1, NHLRC3, HUWE1, UBE4A, WWP1, LNPEP, UBE2G2, RC3H2, TOPORS, ZNF738, UBE2V2, TPP2, TRIP12, DZIP3, CUL4B, TAF1	2298	172	19416	1.47368	1	1	0.993088
GOTERM_BP_DIRECT	GO:0000724~double-strand break repair via homologous recombination	29	1.15171	2.40853e-05	BLM, MRE11, MCM8, ZMYND8, SMC5, BRCA1, SMC6, HTATSF1, BRCA2, RAD51AP1, MBTD1, ZFYVE26, WRN, SLX4, RECQL5, POGZ, REV3L, TOPBP1, GEN1, SLF1, SLF2, XRCC2, INTS3, RAD52, MMS22L, RNF169, ATM, ERCC5, FAN1	2298	105	19416	2.33356	0.121007	0.0058615	0.00581989
GOTERM_BP_DIRECT	GO:0008360~regulation of cell shape	29	1.15171	0.00359105	PALM3, C15ORF62, ARHGAP18, SYNE3, ARHGAP35, FGD4, FGD6, PALMD, KDR, PLXNA2, PLXNA1, MYH10, PLXNA4, WASF3, PLXNA3, MYO10, PRPF40A, VEGFA, MKLN1, DLG1, DNMBP, FMNL2, PLXNB3, MYH9, ITGA7, PHIP, PLXNB1, BRWD1, BRWD3	2298	140	19416	1.75017	1	0.269904	0.267989
GOTERM_BP_DIRECT	GO:0032508~DNA duplex unwinding	27	1.07228	3.7119e-07	BLM, MRE11, DDX3X, CHD9, MCMDC2, MCM8, CHD8, CHD7, CHD6, IGHMBP2, CHD5, CHD3, CHD2, CHD1, BRIP1, WRN, DHX36, POLQ, FANCM, ZGRF1, DDX11, ATRX, NAV2, GTF2F2, SETX, RAD54L2, DNA2	2298	77	19416	2.96267	0.00198575	0.000152873	0.000151788
GOTERM_BP_DIRECT	GO:0007018~microtubule-based movement	27	1.07228	1.12716e-06	DNAH1, KIF14, DNHD1, KIF12, KIF11, KIF15, KIF3B, KIF5C, KIF3A, KIF5B, KIF5A, KIF13B, KIF21A, KIF1B, KIF21B, DYNC2H1, DNAH12, DNAH17, STARD9, KIF24, KIF7, KIF27, KTN1, CENPE, DYNC1LI2, KIF4A, KIF20B	2298	81	19416	2.81636	0.00601775	0.00040232	0.000399464
GOTERM_BP_DIRECT	GO:0031175~neuron projection development	27	1.07228	0.00394296	RB1, CNTNAP2, TNXB, ROCK1, CDNF, HMGB1, FRY, PPP1R9A, AGER, CAMSAP1, CAMSAP2, HERC1, OPHN1, MAP2, GPM6B, UPF3B, VPS13B, LAMB1, UHMK1, GPRIN3, NEDD4, RAPGEF2, ERCC6, LRP12, FRYL, HDGFL3, CUL4B	2298	128	19416	1.78223	1	0.285279	0.283254
GOTERM_BP_DIRECT	GO:0043524~negative regulation of neuron apoptotic process	26	1.03257	0.0663703	SET, KIF14, SLC25A27, MECP2, SYNGAP1, ERBB3, KDR, PPARGC1A, PRKCI, PCDHGC5, XRCC2, PCDHGC4, PCDHGC3, LIG4, BRAF, HSPG2, OXR1, SIRT1, HIPK2, CD2AP, BBS10, MSH2, PIK3CA, CPEB3, NES, CPEB4	2298	155	19416	1.41727	1	1	0.993088
GOTERM_BP_DIRECT	GO:0007517~muscle organ development	25	0.992851	0.000586286	LAMA5, LAMA2, FOXO4, CHD2, JPH1, ZNF609, SGCD, CAPN3, DMD, KMT5B, SOX6, FKTN, ZFHX3, TCF12, VPS13B, NEB, SIRT1, CENPF, EVC, MYH3, FRG1, COL6A3, ITGA7, PAXBP1, UTRN	2298	101	19416	2.09136	0.956738	0.0729995	0.0724813
GOTERM_BP_DIRECT	GO:0018105~peptidyl-serine phosphorylation	24	0.953137	3.46252e-05	BRSK1, SMG1, MORC3, ROCK1, PRKDC, LRRK2, LMTK2, PRKCA, PRKX, STK4, PKD1, HIPK3, HIPK2, TTBK2, UHMK1, RPS6KB1, WNK1, TLK2, RICTOR, ATM, TOP1, PCK1, ATR, TAF1	2298	80	19416	2.53473	0.169246	0.00741533	0.0073627
GOTERM_BP_DIRECT	GO:0017148~negative regulation of translation	24	0.953137	0.00105098	ZNF540, TIA1, DDX3X, IGFBP5, NHLRC3, CELF1, FMR1, EIF2AK2, SAMD4B, TSC1, PUS7, GIGYF2, PATL2, DHFR, PAIP2B, ILF3, LARP1, XRN1, OTUD6B, NCL, TRIM2, DHX36, CAPRIN2, CPEB3	2298	99	19416	2.04826	0.996415	0.114835	0.11402
GOTERM_BP_DIRECT	GO:0007059~chromosome segregation	24	0.953137	0.00105098	TOP2A, DDX3X, SPAG5, USP9X, SETDB2, SMC5, BRCA1, MKI67, CENPC, CENPE, SGO2, STAG1, CENPF, MAU2, STAG2, STAG3, CENPK, NUF2, MAP3K20, TLK2, TLK1, TOP1, CENPQ, CDK5RAP2	2298	99	19416	2.04826	0.996415	0.114835	0.11402
GOTERM_BP_DIRECT	GO:0008286~insulin receptor signaling pathway	24	0.953137	0.00866902	C2CD5, FLT1, RABGAP1, PDPK1, STXBP4, FLT4, FOXO4, SORBS1, PIK3C2A, EGFR, FER, APC, PIK3CA, PDK4, KDR, ZNF106, PHIP, SOS1, SOCS7, SOS2, GPLD1, EPHA3, APPL1, DDR2	2298	116	19416	1.74809	1	0.483478	0.480047
GOTERM_BP_DIRECT	GO:0007030~Golgi organization	24	0.953137	0.0171739	ARFGEF1, DYNC2H1, GOLGA8R, SPTBN5, HACE1, STX17, LRRK2, SEC16A, HUWE1, ZFP69B, VPS13B, GOLGA8N, SYNE1, GOLGA2, GOLGA8B, ARHGAP21, RAB30, HOOK1, GOLGB1, MYO18A, TRIP11, TRAPPC11, CLASP1, GOLGA8A	2298	123	19416	1.6486	1	0.741523	0.73626
GOTERM_BP_DIRECT	GO:1905515~non-motile cilium assembly	23	0.913423	8.05057e-07	DYNC2H1, CEP126, INTU, C2CD3, CEP350, IFT80, RPGRIP1L, RPGRIP1, IFT74, IFT88, PCM1, VANGL2, BBS10, ARL13B, TBC1D32, ARL13A, MAK, TOGARAM1, CEP250, NPHP3, PIBF1, CEP290, CC2D2B	2298	61	19416	3.18572	0.0043018	0.000307877	0.000305692
GOTERM_BP_DIRECT	GO:0016579~protein deubiquitination	23	0.913423	0.00912571	OTUD4, USP24, USP36, USP8, USP47, USP37, USP27X, USP49, USP16, USP6, USP53, USP9X, USP54, USP32, USP12, USP34, USP45, OTUD7A, YOD1, USP28, OTUD6B, USP50, OTUD3	2298	110	19416	1.76663	1	0.493771	0.490266
GOTERM_BP_DIRECT	GO:0030334~regulation of cell migration	23	0.913423	0.0101437	LAMA5, MACF1, CDKN1B, TNXB, HACE1, LAMA2, ROCK1, LAMA4, KIF14, NEXN, PRKX, MYSM1, SRCIN1, TTBK2, SLK, SLTM, FGF18, SPATA13, PLXNA2, PLXNA1, PLXNB1, PLXNA4, PLXNA3	2298	111	19416	1.75071	1	0.532446	0.528667
GOTERM_BP_DIRECT	GO:0006364~rRNA processing	23	0.913423	0.0789478	NOP58, WDR36, DDX27, DDX47, DIS3, KRR1, CHD7, HEATR1, DDX21, NOLC1, NOL8, DDX10, RPS25, PDCD11, C1D, FRG1, MPHOSPH10, ESF1, UTP20, RRP12, UTP14A, RRP15, RPS24	2298	136	19416	1.42889	1	1	0.993088
GOTERM_BP_DIRECT	GO:0006302~double-strand break repair	22	0.873709	0.000252498	POLQ, MRE11, XRCC4, ZGRF1, PRKDC, LIG4, BRCA1, SMC6, BRCA2, RAD52, SETX, MARF1, SMCHD1, BRIP1, WRN, RNF169, MSH2, EME2, APLF, TNKS1BP1, ATM, ATR	2298	79	19416	2.35291	0.741355	0.0337969	0.033557
GOTERM_BP_DIRECT	GO:0001889~liver development	21	0.833995	0.00183985	UPF2, PHF2, MED1, ONECUT2, CAD, COBL, RPGRIP1L, PROX1, PKD2, PKD1, IGF2R, CD2AP, SLTM, PIK3CA, HNF4A, RB1CC1, SP3, NF1, JARID2, ATP7A, SEC63	2298	85	19416	2.08742	0.999948	0.168451	0.167256
GOTERM_BP_DIRECT	GO:0001822~kidney development	21	0.833995	0.0814314	DYNC2H1, TGFB2, TRAF3IP1, C1GALT1, TSC1, RPGRIP1L, PROX1, ACVR2B, PKD1, VEGFA, PYGO1, IFT88, CENPF, ADAMTS1, TBC1D32, CNTRL, NPHP3, WDPCP, CEP290, ADAMTS6, FREM2	2298	122	19416	1.45435	1	1	0.993088
GOTERM_BP_DIRECT	GO:0048812~neuron projection morphogenesis	20	0.794281	0.000101046	CNTNAP2, TRIO, NYAP1, PPP1R12A, LRRK2, DAB2IP, DICER1, EGFR, ALS2, VPS54, PLXNB1, TNIK, NEK3, KIF20B, PPP1R12B, SRGAP2, ZNF335, ATP7A, SRGAP2B, ATP9A	2298	64	19416	2.64034	0.417909	0.0174516	0.0173278
GOTERM_BP_DIRECT	GO:0043484~regulation of RNA splicing	20	0.794281	0.00130455	AHNAK, CELF1, TRRAP, AHNAK2, CLK4, CDK11B, PTBP2, PTBP3, CLK1, SON, ATXN7, ZNF638, RBM12B, PRX, RBM20, ZNF326, CCNL2, SUPT20H, MBNL3, CCNL1	2298	77	19416	2.19457	0.999079	0.126992	0.126091
GOTERM_BP_DIRECT	GO:0006260~DNA replication	20	0.794281	0.0533125	RTEL1-TNFRSF6B, BLM, SET, RFC1, REV1, KIN, POLA1, DNAJC2, WRN, SLX4, RECQL5, POLG2, POLI, RBMS1, RBBP6, POLK, DNA2, TOP1, POLE, ATR	2298	109	19416	1.55029	1	1	0.993088
GOTERM_BP_DIRECT	GO:0032922~circadian regulation of gene expression	19	0.754567	0.00123999	KDM5A, NCOA2, ZFHX3, KDM2A, KMT2A, MYCBP2, HUWE1, RORA, SIRT1, PER2, PER1, RAI1, PER3, TOP1, DRD2, PPARA, CLOCK, PPARGC1A, OGT	2298	71	19416	2.26102	0.998699	0.122942	0.12207
GOTERM_BP_DIRECT	GO:0051321~meiotic cell cycle	19	0.754567	0.00578529	MRE11, NUMA1, MCMDC2, YTHDC2, XRCC2, FBXO43, SMC3, SMC1A, CCNB3, RAD51AP1, SGO2, MARF1, STAG2, WBP2NL, ZNF318, SLC26A8, TUBGCP6, MNS1, SYCP3	2298	81	19416	1.98188	1	0.373186	0.370537
GOTERM_BP_DIRECT	GO:0045727~positive regulation of translation	19	0.754567	0.00661194	NPM1, SSB, DDX3X, PRKDC, ITGA2, FMR1, UPF3B, UPF3A, LARP4, PASK, LARP1B, LARP1, RPS6KB1, OTUD6B, AGO2, CPEB3, EIF3C, EIF4G3, OGT	2298	82	19416	1.95772	1	0.393337	0.390545
GOTERM_BP_DIRECT	GO:0032869~cellular response to insulin stimulus	19	0.754567	0.0260205	RB1, PRKCI, PKLR, PDPK1, PRKDC, DENND4C, PDE3B, INHBB, CFLAR, SORBS1, PIK3CA, RPS6KB1, TBC1D4, SP1, ENPP1, PCK1, CPEB2, LPIN3, GPLD1	2298	94	19416	1.70779	1	0.904635	0.898214
GOTERM_BP_DIRECT	GO:0032956~regulation of actin cytoskeleton organization	19	0.754567	0.0672029	LRP1, ROCK1, ROCK2, STAU2, HIP1R, ARAP2, ARAP3, ARHGAP18, CELSR1, ARHGAP35, CIT, CD2AP, CCDC88A, TAOK1, ABL2, RICTOR, GPM6B, ARHGEF5, EPHA3	2298	105	19416	1.52888	1	1	0.993088
GOTERM_BP_DIRECT	GO:0007098~centrosome cycle	18	0.714853	2.54952e-05	CEP68, NPM1, PPP1R12A, XRCC2, CETN3, CEP120, HAUS3, TUBE1, HAUS6, BRCA1, CHD3, CKAP5, GOLGA2, PCM1, KIAA1614, CROCC, CEP192, CDK5RAP2	2298	49	19416	3.10375	0.127618	0.00593483	0.00589271
GOTERM_BP_DIRECT	GO:0009791~post-embryonic development	18	0.714853	0.00437486	SZT2, MORC3, KMT2A, SEMA3C, HEG1, ITPR1, ASH1L, MAPK8IP3, ACVR2B, GIGYF2, RC3H2, IGF2R, MECP2, ALDH5A1, STK36, AGO2, PLAGL2, ATM	2298	73	19416	2.08334	1	0.308447	0.306258
GOTERM_BP_DIRECT	GO:0000281~mitotic cytokinesis	17	0.675139	0.00368006	USP8, ROCK1, ROCK2, CKAP2, ANK3, CIT, ANLN, ZFYVE26, SON, SPAST, APC, ESPL1, KIF4A, EFHC1, ECT2, MYH10, MAP9	2298	66	19416	2.17628	1	0.269904	0.267989
GOTERM_BP_DIRECT	GO:0042752~regulation of circadian rhythm	17	0.675139	0.00368006	TOP2A, PRKAA1, KDM2A, ROCK2, USP9X, PRKDC, FBXW7, NR1D2, PROX1, PER2, PER1, PSPC1, HNF4A, TIMELESS, PPARA, CLOCK, PPARGC1A	2298	66	19416	2.17628	1	0.269904	0.267989
GOTERM_BP_DIRECT	GO:0021987~cerebral cortex development	17	0.675139	0.0237962	NCOA1, ARHGAP11B, CNTNAP2, CELF1, CEP120, KIF14, TSC1, MECP2, ASPM, SRGAP2C, NF1, TACC1, FAT4, TACC2, PLCB1, SLC38A2, CDON	2298	80	19416	1.79543	1	0.89543	0.889075
GOTERM_BP_DIRECT	GO:0007224~smoothened signaling pathway	17	0.675139	0.0522268	RB1, INTU, PTCH1, IFT80, HSPG2, PTPDC1, RUNX2, HIPK2, TGFBR2, TTBK2, EVC, ARL13B, STK36, GPC2, WDPCP, MEGF8, CDON	2298	88	19416	1.63221	1	1	0.993088
GOTERM_BP_DIRECT	GO:0071277~cellular response to calcium ion	17	0.675139	0.0619995	EDN1, PRKAA1, RASA4B, SYT2, KCNB1, NFATC2, BRAF, INHBB, PKD2, CARF, RYR3, RASA4, FOSB, CAPN3, SCN5A, ECT2, GPLD1	2298	90	19416	1.59594	1	1	0.993088
GOTERM_BP_DIRECT	GO:0043547~positive regulation of GTPase activity	17	0.675139	0.0984859	ARHGAP11A, PRPF38B, CDKL5, RIC1, DOCK9, SNX13, NET1, ALS2, RGS1, NF1, RAPGEF2, PLXNB1, ECT2, SRGAP2, RAB11FIP2, EVI5, SRGAP2B	2298	96	19416	1.49619	1	1	0.993088
GOTERM_BP_DIRECT	GO:0007052~mitotic spindle organization	16	0.635425	0.00493693	PLK4, CEP126, KIF11, KIF7, CKAP5, CENPE, KIF3B, KIF3A, KIF5C, KIF4A, NUF2, EFHC1, TACC1, TACC2, PCNT, CLASP1	2298	62	19416	2.18041	1	0.334587	0.332212
GOTERM_BP_DIRECT	GO:0030030~cell projection organization	16	0.635425	0.00905977	DYNC2H1, LRRC56, TRAF3IP1, CEP295, CEP152, TSC1, AK9, ODF2L, FAM161A, TBC1D31, NPHP1, CEP162, WDPCP, PKN2, CEP97, CEP290	2298	66	19416	2.04826	1	0.493771	0.490266
GOTERM_BP_DIRECT	GO:0001938~positive regulation of endothelial cell proliferation	16	0.635425	0.0223555	NRP2, PDCD6, FLT4, HMGB2, VASH2, PRKCA, PROX1, HSPG2, SIRT1, VEGFA, NR4A1, KDR, PLXNB3, NF1, RICTOR, SCG2	2298	73	19416	1.85185	1	0.883832	0.877559
GOTERM_BP_DIRECT	GO:0043491~phosphatidylinositol 3-kinase/protein kinase B signal transduction	16	0.635425	0.0312283	EDN1, NYAP1, PIK3R4, IFT80, GAB2, PIK3C2A, PIK3C2B, CD2AP, PREX2, DLG1, PIK3CA, ERBB3, BANK1, NF1, COL6A3, DRD2	2298	76	19416	1.77875	1	1	0.993088
GOTERM_BP_DIRECT	GO:0007416~synapse assembly	16	0.635425	0.0346917	NLGN3, FARP1, CLSTN3, DNM3, MECP2, PLXNA2, PLXNB3, PLXNA1, PCDHB4, PLXNB1, DRD2, SHANK3, PLXNA4, SHANK2, PLXNA3, SPTBN2	2298	77	19416	1.75565	1	1	0.993088
GOTERM_BP_DIRECT	GO:0051028~mRNA transport	16	0.635425	0.0669929	RANBP2, AHCTF1, POM121, FMR1, RANBP17, CETN3, UPF3B, NUP153, UPF3A, BCLAF1, POM121C, KIF5C, NPIPA1, HNRNPA1L2, NUP58, RBM33	2298	84	19416	1.60935	1	1	0.993088
GOTERM_BP_DIRECT	GO:0090307~mitotic spindle assembly	15	0.595711	0.000610461	ARHGEF10, SPICE1, KIF11, SMC3, SMC1A, KIF15, GOLGA2, TPX2, STAG1, STAG2, KIF3B, CEP192, PIBF1, CLASP1, MAP9	2298	46	19416	2.75514	0.961994	0.074282	0.0737548
GOTERM_BP_DIRECT	GO:0031122~cytoplasmic microtubule organization	15	0.595711	0.00122177	CEP126, HOOK3, CAMSAP1, CAMSAP2, CCDC88B, CCDC88A, CLIP1, PCM1, SLK, KATNAL1, HOOK1, KATNAL2, CCDC88C, CHORDC1, TUBGCP6	2298	49	19416	2.58645	0.998565	0.122942	0.12207
GOTERM_BP_DIRECT	GO:0030199~collagen fibril organization	15	0.595711	0.0233646	COL28A1, TGFB2, TNXB, COL27A1, COL14A1, COL11A2, COL12A1, ACAN, ADAMTS14, COL5A1, COL5A3, COL5A2, NF1, ATP7A, DDR2	2298	67	19416	1.89159	1	0.89543	0.889075
GOTERM_BP_DIRECT	GO:0001817~regulation of cytokine production	15	0.595711	0.0295483	BTNL9, ZBTB39, ZNF572, BTN2A1, ZBTB49, ZBTB37, ZBTB26, ZBTB20, ZBTB12, ZBTB2, HIC2, ELF1, GPAM, PLAGL1, ICOSLG	2298	69	19416	1.83676	1	1	0.993088
GOTERM_BP_DIRECT	GO:0006310~DNA recombination	15	0.595711	0.0663181	RTEL1-TNFRSF6B, BLM, DCLRE1C, MRE11, INO80D, LIG4, BRCA1, HMGB1, BRCA2, RAD52, SETX, KIN, RECQL5, EME2, RAG1	2298	77	19416	1.64593	1	1	0.993088
GOTERM_BP_DIRECT	GO:0048511~rhythmic process	15	0.595711	0.0724197	TOP2A, CREBBP, KDM5C, PRKAA1, ROCK2, CBX3, USP9X, PRKDC, FBXW7, PSPC1, SP1, HNF4A, EP300, SIK1, TOP1	2298	78	19416	1.62482	1	1	0.993088
GOTERM_BP_DIRECT	GO:0045732~positive regulation of protein catabolic process	15	0.595711	0.085694	AMER1, CDKN1B, EGLN2, DAB2IP, UBR3, CBLB, SORL1, NKD1, DCAF1, ITCH, APC, NEDD4, CREBRF, ZNF268, CUL4B	2298	80	19416	1.5842	1	1	0.993088
GOTERM_BP_DIRECT	GO:0048009~insulin-like growth factor receptor signaling pathway	15	0.595711	0.0928725	FLT1, IGFBP5, PDPK1, FLT4, CRIM1, EGFR, GIGYF2, IGF2R, GIGYF1, PIK3CA, KDR, PLCB1, SOS1, EPHA3, DDR2	2298	81	19416	1.56465	1	1	0.993088
GOTERM_BP_DIRECT	GO:0007026~negative regulation of microtubule depolymerization	14	0.555997	4.95814e-05	CKAP2, CAMSAP1, HDAC6, CAMSAP2, TTBK2, TPX2, NAV3, APC, ATXN7, TAOK1, CCDC88C, ARHGEF2, CLASP1, HDGFL3	2298	33	19416	3.58446	0.233189	0.01021	0.0101375
GOTERM_BP_DIRECT	GO:2000781~positive regulation of double-strand break repair	14	0.555997	0.000793462	PBRM1, SLF1, SLF2, SMARCC2, PHF10, DDX11, SMARCA2, SIRT1, ARID1B, ZCWPW1, UBE2V2, TIMELESS, ARID2, BRD7	2298	42	19416	2.81636	0.985745	0.0944043	0.0937343
GOTERM_BP_DIRECT	GO:0030155~regulation of cell adhesion	14	0.555997	0.0162843	LAMA5, TNXB, PPP1R12A, LAMA2, ROCK1, ROCK2, LAMA4, KIF14, LMO7, PRKX, PRLR, PKD1, NUAK1, ABL2	2298	58	19416	2.03943	1	0.71464	0.709568
GOTERM_BP_DIRECT	GO:0000723~telomere maintenance	14	0.555997	0.021353	RTEL1-TNFRSF6B, BLM, DCLRE1C, MRE11, INO80D, RIF1, PRKDC, TERF1, INSL6, WRN, ZNF827, ATM, DNA2, ATR	2298	60	19416	1.97145	1	0.866091	0.859944
GOTERM_BP_DIRECT	GO:0031507~heterochromatin formation	14	0.555997	0.0592423	RB1, L3MBTL1, KMT2D, CBX3, CBX1, SMARCA5, UBR2, BAZ2A, HMGB1, SMARCA1, SMARCA2, SIRT1, MECP2, EZH1	2298	69	19416	1.71431	1	1	0.993088
GOTERM_BP_DIRECT	GO:0050772~positive regulation of axonogenesis	13	0.516283	0.00011797	ROBO2, BRAF, TRAK1, TIAM2, NIN, PLXNA2, PLXNB3, PLXNA1, PLXNB1, SLIT2, SKIL, PLXNA4, PLXNA3	2298	31	19416	3.54317	0.46835	0.0191398	0.019004
GOTERM_BP_DIRECT	GO:0000077~DNA damage checkpoint signaling	13	0.516283	0.00213888	CDC5L, PTPN11, USP28, UFL1, BRIP1, MAP3K20, ATM, TOPBP1, TP53BP1, ERCC6, CEP63, CLOCK, ATR	2298	41	19416	2.67898	0.99999	0.184703	0.183392
GOTERM_BP_DIRECT	GO:0048286~lung alveolus development	13	0.516283	0.00723876	BMPR2, IGFBP5, FLT4, SLC7A11, HS6ST1, MAPK8IP3, RC3H2, MECP2, MAN1A2, ATXN1L, PHF14, KDR, ATP7A	2298	47	19416	2.33698	1	0.425893	0.422871
GOTERM_BP_DIRECT	GO:0051209~release of sequestered calcium ion into cytosol	13	0.516283	0.00863583	RYR2, PLCL1, ITPR1, ITPR2, ITPR3, PKD2, RYR3, IBTK, PLCB4, PLCH1, PLCG1, PLCB1, DRD2	2298	48	19416	2.28829	1	0.483478	0.480047
GOTERM_BP_DIRECT	GO:0035019~somatic stem cell population maintenance	13	0.516283	0.0250735	RIF1, NKAP, LIG4, BRAF, SMC1A, POU5F1, MED12, INSL6, BCL9, MED14, NIPBL, REST, SALL4	2298	55	19416	1.99706	1	0.89543	0.889075
GOTERM_BP_DIRECT	GO:0090398~cellular senescence	13	0.516283	0.0366626	TOP2B, NPM1, CDKN1B, SMC5, PRELP, MIF, SMC6, BRCA2, WRN, OPA1, ZMIZ1, KAT6A, ATM	2298	58	19416	1.89376	1	1	0.993088
GOTERM_BP_DIRECT	GO:0060261~positive regulation of transcription initiation by RNA polymerase II	13	0.516283	0.046226	GTF2A1, MDC1, MED1, MED12, MED23, MED14, MED13, DHX36, TAF4B, ERCC6, TAF3, TAF2, TAF1	2298	60	19416	1.83064	1	1	0.993088
GOTERM_BP_DIRECT	GO:0007266~Rho protein signal transduction	13	0.516283	0.0515982	ARHGEF11, ARHGEF12, PLEKHG7, ROCK1, ROCK2, PLEKHG5, LRRK2, C15ORF62, ARHGAP5, CELSR1, ARHGAP35, TAX1BP3, ARHGEF1	2298	61	19416	1.80062	1	1	0.993088
GOTERM_BP_DIRECT	GO:0051216~cartilage development	13	0.516283	0.0772502	EDN1, SATB2, ZBTB16, COL11A2, NFATC2, PKD1, EVC, ZEB1, TRIP11, HOXB3, SOX6, ATP7A, SOX5	2298	65	19416	1.68982	1	1	0.993088
GOTERM_BP_DIRECT	GO:0042073~intraciliary transport	12	0.476569	0.00172293	IFT74, IFT88, INTU, KIF3B, TRAF3IP1, IFT81, MAK, RABL2A, LCA5, WDPCP, WDR35, RPGR	2298	35	19416	2.89683	0.999902	0.161834	0.160685
GOTERM_BP_DIRECT	GO:0007528~neuromuscular junction development	12	0.476569	0.00282568	UNC13B, CACNB2, PPFIBP1, CACNB4, ALS2, COL4A1, LRRK2, NEDD4, COL4A5, ANK3, LAMC1, SPG11	2298	37	19416	2.74024	1	0.222481	0.220902
GOTERM_BP_DIRECT	GO:0031297~replication fork processing	12	0.476569	0.00282568	GEN1, ETAA1, POLQ, MMS22L, BLM, WRN, FANCM, EME2, DDX11, BOD1L1, ATRX, ATR	2298	37	19416	2.74024	1	0.222481	0.220902
GOTERM_BP_DIRECT	GO:0006303~double-strand break repair via nonhomologous end joining	12	0.476569	0.00282568	POLA1, KDM2A, DCLRE1C, MRE11, XRCC4, PRKDC, APLF, HMGB2, LIG4, ATM, TP53BP1, HMGB1	2298	37	19416	2.74024	1	0.222481	0.220902
GOTERM_BP_DIRECT	GO:0007095~mitotic G2 DNA damage checkpoint signaling	12	0.476569	0.00355854	BRSK1, BLM, MRE11, MRNIP, SYF2, TAOK1, ATM, BRCA1, TOPBP1, FOXN3, FOXO4, CDC14B	2298	38	19416	2.66813	1	0.269904	0.267989
GOTERM_BP_DIRECT	GO:0071526~semaphorin-plexin signaling pathway	12	0.476569	0.0116795	FARP2, NRP2, SEMA3C, SLTM, PLXNA2, PLXNB3, SEMA3G, KDR, PLXNA1, PLXNB1, PLXNA4, PLXNA3	2298	44	19416	2.3043	1	0.579	0.574891
GOTERM_BP_DIRECT	GO:0034446~substrate adhesion-dependent cell spreading	12	0.476569	0.038328	LAMA5, FER, PEAK1, KIF14, BRAF, ITGAV, LAMB1, AP1AR, LAMC1, SRGAP2, SRCIN1, SRGAP2B	2298	52	19416	1.94979	1	1	0.993088
GOTERM_BP_DIRECT	GO:0016925~protein sumoylation	12	0.476569	0.0488891	SENP6, RANBP2, SLF1, SLF2, UHRF2, SUMO1, ZMIZ1, KIAA1586, SMC5, SMC6, TOPORS, HDAC7	2298	54	19416	1.87757	1	1	0.993088
GOTERM_BP_DIRECT	GO:0006413~translational initiation	12	0.476569	0.054843	EIF5B, EIF4A1, DDX3X, LARP1, DHX33, EIF1AX, AGO2, EIF4H, EIF3CL, EIF3C, EIF4G3, EIF3A	2298	55	19416	1.84344	1	1	0.993088
GOTERM_BP_DIRECT	GO:0034644~cellular response to UV	12	0.476569	0.0681512	USP47, NPM1, CREBBP, FBXW7, NEDD4, DHX36, EP300, POLK, USP28, ATR, CUL4B, TAF1	2298	57	19416	1.77875	1	1	0.993088
GOTERM_BP_DIRECT	GO:0035176~social behavior	12	0.476569	0.0755209	MECP2, NLGN3, CNTNAP2, PCM1, OXTR, CHD8, ATXN1L, VPS13A, VPS13B, SHANK3, SHANK2, SLC6A4	2298	58	19416	1.74809	1	1	0.993088
GOTERM_BP_DIRECT	GO:0051298~centrosome duplication	11	0.436855	9.36003e-06	ARHGEF10, BRSK1, ROCK2, CEP152, CHORDC1, SASS6, CCP110, CEP192, BRCA2, PKD2, CKAP5	2298	18	19416	5.16333	0.0488878	0.00263756	0.00261884
GOTERM_BP_DIRECT	GO:0051893~regulation of focal adhesion assembly	11	0.436855	0.000214228	MACF1, SLK, ROCK1, ROCK2, LIMCH1, PEAK1, WDPCP, TLN1, CLASP1, GPM6B, EPHA3	2298	24	19416	3.8725	0.682511	0.0294096	0.0292009
GOTERM_BP_DIRECT	GO:0031032~actomyosin structure organization	11	0.436855	0.00222629	ROCK1, ROCK2, EPB41, LIMCH1, CDC42BPG, MYO18A, MYH9, MYH11, TRPM7, CDC42BPA, MYH10	2298	31	19416	2.99806	0.999993	0.186243	0.184922
GOTERM_BP_DIRECT	GO:0001578~microtubule bundle formation	11	0.436855	0.00472801	CLIP1, SPAST, NUMA1, NCKAP5L, CCDC88C, CHORDC1, CCSER2, NAV1, CCDC66, CLASP1, CDK5RAP2	2298	34	19416	2.73353	1	0.324535	0.322232
GOTERM_BP_DIRECT	GO:1990090~cellular response to nerve growth factor stimulus	11	0.436855	0.00593004	USP8, DYNC1LI2, ACAP2, KIDINS220, MAGI2, RAPGEF2, BRAF, TRPV1, CBL, FOXO3, BPTF	2298	35	19416	2.65543	1	0.375353	0.372689
GOTERM_BP_DIRECT	GO:0032467~positive regulation of cytokinesis	11	0.436855	0.018794	SVIL, SPAST, KIF3B, CSPP1, KIF14, PKN2, KIF20B, DRD2, ECT2, CIT, CDC14B	2298	41	19416	2.26683	1	0.784059	0.778494
GOTERM_BP_DIRECT	GO:0071479~cellular response to ionizing radiation	11	0.436855	0.0258687	NET1, RAD51AP1, BLM, PRPF38B, TNKS1BP1, LIG4, BRCA1, BRCA2, ECT2, SIRT1, CLOCK	2298	43	19416	2.16139	1	0.904635	0.898214
GOTERM_BP_DIRECT	GO:1905168~positive regulation of double-strand break repair via homologous recombination	11	0.436855	0.0258687	RAD51AP1, MBTD1, ACTR2, CREBBP, MRNIP, TRRAP, EP400, TIMELESS, ERCC6, FANCB, ARID2	2298	43	19416	2.16139	1	0.904635	0.898214
GOTERM_BP_DIRECT	GO:0071364~cellular response to epidermal growth factor stimulus	11	0.436855	0.0346691	STAT5B, MED1, PDPK1, NCL, CAD, DAB2IP, PTPN11, CFLAR, PTPN12, PLCG1, EGFR	2298	45	19416	2.06533	1	1	0.993088
GOTERM_BP_DIRECT	GO:0051225~spindle assembly	11	0.436855	0.03977	GOLGA2, GOLGA8B, NCOR1, TUBB1, STARD9, HAUS3, TUBGCP6, HAUS6, CEP63, GOLGA8A, MAP9	2298	46	19416	2.02043	1	1	0.993088
GOTERM_BP_DIRECT	GO:0002088~lens development in camera-type eye	11	0.436855	0.045363	MED1, DLG1, TBC1D32, CRYBG3, FAT1, CRYBB3, NHS, PROX1, ADAMTS9, TGFBR2, CDON	2298	47	19416	1.97745	1	1	0.993088
GOTERM_BP_DIRECT	GO:0007162~negative regulation of cell adhesion	11	0.436855	0.0811737	ERBB3, PDE3B, ADAM22, PLXNA2, PLXNB3, PLXNA1, PLXNB1, MIA3, HSPG2, PLXNA4, PLXNA3	2298	52	19416	1.78731	1	1	0.993088
GOTERM_BP_DIRECT	GO:2000045~regulation of G1/S transition of mitotic cell cycle	11	0.436855	0.0992956	PBRM1, CDKN1B, SMARCC2, PHF10, KIF14, ARID2, BRD7, SMARCA2, ARID1B, PKD1, APPL1	2298	54	19416	1.72111	1	1	0.993088
GOTERM_BP_DIRECT	GO:0045945~positive regulation of transcription by RNA polymerase III	10	0.397141	0.000135593	ICE1, CHD8, SMARCA5, DDX21, ZC3H8, INHBA, DEK, ERCC6, BAZ1B, SF3B1	2298	19	19416	4.44689	0.516232	0.0207419	0.0205947
GOTERM_BP_DIRECT	GO:0071397~cellular response to cholesterol	10	0.397141	0.000345818	ABCA1, OSBPL7, PTCH1, INHBB, INHBA, GPR155, GPLD1, NFE2L1, LRP6, CES1	2298	21	19416	4.02337	0.843104	0.0451587	0.0448382
GOTERM_BP_DIRECT	GO:0007099~centriole replication	10	0.397141	0.00110534	PLK4, CEP135, CEP295, CEP152, SASS6, CCP110, CEP192, RTTN, CEP63, CDK5RAP2	2298	24	19416	3.52045	0.997321	0.116039	0.115215
GOTERM_BP_DIRECT	GO:0071539~protein localization to centrosome	10	0.397141	0.00110534	PCM1, C2CD3, SPAG5, CEP350, CCDC14, CEP250, CEP83, CEP192, HOOK3, PIBF1	2298	24	19416	3.52045	0.997321	0.116039	0.115215
GOTERM_BP_DIRECT	GO:0045943~positive regulation of transcription by RNA polymerase I	10	0.397141	0.00212089	DHX33, HEATR1, SMARCA5, DDX21, DEK, ERCC6, BAZ1B, SF3B1, WDR43, PHF8	2298	26	19416	3.24965	0.999988	0.184703	0.183392
GOTERM_BP_DIRECT	GO:0071108~protein K48-linked deubiquitination	10	0.397141	0.00627488	OTUD4, USP8, USP37, USP27X, MINDY2, USP34, OTUD7A, USP50, YOD1, OTUD3	2298	30	19416	2.81636	1	0.381769	0.37906
GOTERM_BP_DIRECT	GO:0021915~neural tube development	10	0.397141	0.00989995	SEMA3C, INTU, C2CD3, PLXNA2, NF1, WDPCP, DCHS1, PROX1, PKD2, PKD1	2298	32	19416	2.64034	1	0.524796	0.521071
GOTERM_BP_DIRECT	GO:0030071~regulation of mitotic metaphase/anaphase transition	10	0.397141	0.0149106	CENPE, PBRM1, SMARCC2, PHF10, HECW2, MAP3K20, ARID2, BRD7, SMARCA2, ARID1B	2298	34	19416	2.48503	1	0.666358	0.661628
GOTERM_BP_DIRECT	GO:0035987~endodermal cell differentiation	10	0.397141	0.0149106	SETD2, COL4A2, COL7A1, COL12A1, MYH9, COL8A1, ITGA7, ITGAV, LAMB1, INHBA	2298	34	19416	2.48503	1	0.666358	0.661628
GOTERM_BP_DIRECT	GO:0090630~activation of GTPase activity	10	0.397141	0.0256033	SYDE2, ARHGEF10, ABR, ARHGAP42, RALGAPB, RALGAPA1, RALGAPA2, TSC1, TAX1BP3, ECT2	2298	37	19416	2.28354	1	0.904635	0.898214
GOTERM_BP_DIRECT	GO:0045582~positive regulation of T cell differentiation	10	0.397141	0.0301379	IL1RL2, PBRM1, SMARCC2, PHF10, ZMIZ1, ARID2, BRD7, SMARCA2, ARID1B, RAG1	2298	38	19416	2.22344	1	1	0.993088
GOTERM_BP_DIRECT	GO:0032870~cellular response to hormone stimulus	10	0.397141	0.04702	NCOA1, ROBO2, NCOA2, STAT5B, OXTR, NPFFR1, UCP3, NCOA3, FOSB, SLIT2	2298	41	19416	2.06075	1	1	0.993088
GOTERM_BP_DIRECT	GO:0018107~peptidyl-threonine phosphorylation	10	0.397141	0.053809	PDPK1, WNK1, PRKDC, LRRK2, CAD, LMTK2, PRKCA, HIPK3, HIPK2, TAF1	2298	42	19416	2.01169	1	1	0.993088
GOTERM_BP_DIRECT	GO:0006275~regulation of DNA replication	10	0.397141	0.0692183	ANKRD17, USP37, INO80D, ESCO1, ZBTB38, SMARCA5, JADE3, RBBP6, BAZ1A, SMC3	2298	44	19416	1.92025	1	1	0.993088
GOTERM_BP_DIRECT	GO:0043087~regulation of GTPase activity	10	0.397141	0.0692183	FGD4, RABGAP1, FGD6, DAB2IP, NF1, RAB3GAP2, ARHGEF5, PRKG1, EPHA3, VAV2	2298	44	19416	1.92025	1	1	0.993088
GOTERM_BP_DIRECT	GO:0003007~heart morphogenesis	10	0.397141	0.0970093	ASXL1, TGFB2, NIPBL, COL5A1, ZMIZ1, PTCH1, CHD7, FAT4, ARID2, VEGFA	2298	47	19416	1.79768	1	1	0.993088
GOTERM_BP_DIRECT	GO:1902459~positive regulation of stem cell population maintenance	10	0.397141	0.0970093	REST, PHF10, BICRAL, NCOA3, ARID4A, TET1, ARID4B, SMARCA2, OGT, ZNF322	2298	47	19416	1.79768	1	1	0.993088
GOTERM_BP_DIRECT	GO:0010457~centriole-centriole cohesion	9	0.357427	2.81295e-05	CEP68, NIN, CEP135, KIF3A, ODF2, CROCC, CEP250, RTTN, CCDC102B	2298	13	19416	5.84937	0.139839	0.00627522	0.00623068
GOTERM_BP_DIRECT	GO:0048024~regulation of mRNA splicing, via spliceosome	9	0.357427	0.000553138	RBM39, TIA1, SON, YTHDC1, CWC22, RBM20, LARP7, SRSF10, SRRM1	2298	18	19416	4.22454	0.94833	0.0705119	0.0700115
GOTERM_BP_DIRECT	GO:0007062~sister chromatid cohesion	9	0.357427	0.0018563	STAG1, MRE11, STAG2, ESCO1, STAG3, FBXW7, DDX11, SMC1A, SMC3	2298	21	19416	3.62104	0.999952	0.168451	0.167256
GOTERM_BP_DIRECT	GO:0048015~phosphatidylinositol-mediated signaling	9	0.357427	0.00640531	PLCB4, RPS6KB1, PIK3CA, PLCL1, PLCH1, PLCG1, PLCB1, PIK3C2A, PIK3C2B	2298	25	19416	3.04167	1	0.385326	0.382591
GOTERM_BP_DIRECT	GO:0044782~cilium organization	9	0.357427	0.00830949	FAM161A, ODF2, CCDC88C, WDPCP, RTTN, MNS1, PKD2, CFAP126, TTC17	2298	26	19416	2.92468	1	0.473287	0.469928
GOTERM_BP_DIRECT	GO:2000042~negative regulation of double-strand break repair via homologous recombination	9	0.357427	0.0106076	POLQ, INSL6, SMCHD1, RECQL5, RIF1, KLHL15, KMT5A, TP53BP1, FANCB	2298	27	19416	2.81636	1	0.535785	0.531982
GOTERM_BP_DIRECT	GO:1902017~regulation of cilium assembly	9	0.357427	0.0106076	ADAMTS16, DYNC2LI1, IFT88, CDKL5, INTU, ODF2, WDPCP, MAPK15, SYNE2	2298	27	19416	2.81636	1	0.535785	0.531982
GOTERM_BP_DIRECT	GO:0031116~positive regulation of microtubule polymerization	9	0.357427	0.0165614	CLIP1, CDKN1B, SLTM, NAV3, NUMA1, AKAP9, TOGARAM1, CLASP1, CDK5RAP2	2298	29	19416	2.62213	1	0.72089	0.715773
GOTERM_BP_DIRECT	GO:0006259~DNA metabolic process	9	0.357427	0.0203019	POLA1, WRN, RECQL5, MCM8, DDX11, MYO18A, TOPBP1, N4BP2, GCNA	2298	30	19416	2.53473	1	0.836125	0.830191
GOTERM_BP_DIRECT	GO:0007288~sperm axoneme assembly	9	0.357427	0.0350395	SPAG16, DNAH1, SPEF2, CCDC146, CFAP69, MNS1, CFAP43, CFAP44, FSIP2	2298	33	19416	2.3043	1	1	0.993088
GOTERM_BP_DIRECT	GO:0045879~negative regulation of smoothened signaling pathway	9	0.357427	0.0350395	RB1, HERC4, PTCH1, PTCH2, UBR5, MEGF8, KIF7, RUNX2, GLIS2	2298	33	19416	2.3043	1	1	0.993088
GOTERM_BP_DIRECT	GO:0010634~positive regulation of epithelial cell migration	9	0.357427	0.0730225	TGFB2, BMPR2, ITGA2, PLCG1, ARHGAP5, DOCK1, CLASP1, HDAC6, TGFBR2	2298	38	19416	2.0011	1	1	0.993088
GOTERM_BP_DIRECT	GO:0030326~embryonic limb morphogenesis	9	0.357427	0.0932718	FBN2, DYNC2H1, TGFB2, MYH3, PTCH1, SALL4, WDR19, PBX2, MEGF8	2298	40	19416	1.90104	1	1	0.993088
GOTERM_BP_DIRECT	GO:0007064~mitotic sister chromatid cohesion	8	0.317712	0.000871096	MAU2, NIPBL, ESCO1, POGZ, PDS5B, SMC1A, SMC3, PDS5A	2298	15	19416	4.50618	0.990597	0.101388	0.100668
GOTERM_BP_DIRECT	GO:0030705~cytoskeleton-dependent intracellular transport	8	0.317712	0.00615462	CCDC88B, CCDC88A, MYO10, HOOK1, CCDC88C, KIF13B, KIF1B, HOOK3	2298	20	19416	3.37963	1	0.378757	0.376068
GOTERM_BP_DIRECT	GO:2001224~positive regulation of neuron migration	8	0.317712	0.00830378	SRGAP2C, ZNF609, NIPBL, DAB2IP, RAPGEF2, ARHGEF2, KIF20B, MAPK8IP3	2298	21	19416	3.2187	1	0.473287	0.469928
GOTERM_BP_DIRECT	GO:0045724~positive regulation of cilium assembly	8	0.317712	0.0109573	CCDC88A, IFT88, CROCC, CEP120, CCP110, ASAP1, MNS1, ARHGAP35	2298	22	19416	3.07239	1	0.548277	0.544385
GOTERM_BP_DIRECT	GO:0036092~phosphatidylinositol-3-phosphate biosynthetic process	8	0.317712	0.0141752	PIKFYVE, SYNJ1, PIK3CA, PIK3R4, ATM, SYNJ2, PIK3C2A, PIK3C2B	2298	23	19416	2.93881	1	0.659947	0.655263
GOTERM_BP_DIRECT	GO:0035329~hippo signaling	8	0.317712	0.0141752	MOB1B, LATS1, WWC2, WWC3, DCHS1, FAT4, STK4, TEAD1	2298	23	19416	2.93881	1	0.659947	0.655263
GOTERM_BP_DIRECT	GO:0008589~regulation of smoothened signaling pathway	8	0.317712	0.0141752	CREBBP, INTU, C2CD3, IFT81, PTCH1, RORA, RPGRIP1L, EFCAB7	2298	23	19416	2.93881	1	0.659947	0.655263
GOTERM_BP_DIRECT	GO:0060999~positive regulation of dendritic spine development	8	0.317712	0.0225294	MECP2, PBRM1, CDKL5, FMR1, ZMYND8, DLG5, CPEB3, SHANK3	2298	25	19416	2.70371	1	0.883832	0.877559
GOTERM_BP_DIRECT	GO:0046580~negative regulation of Ras protein signal transduction	8	0.317712	0.0225294	TGFB2, RASA4B, SYNGAP1, RASA4, RASA2, DAB2IP, NF1, SPRY3	2298	25	19416	2.70371	1	0.883832	0.877559
GOTERM_BP_DIRECT	GO:0097150~neuronal stem cell population maintenance	8	0.317712	0.0225294	ASPM, PCM1, REST, MMP24, YME1L1, HOOK3, PROX1, FOXO3	2298	25	19416	2.70371	1	0.883832	0.877559
GOTERM_BP_DIRECT	GO:1904862~inhibitory synapse assembly	8	0.317712	0.0277683	SRGAP2C, GABRB2, CLSTN2, CLSTN3, PLXNB1, GABRE, SRGAP2, SRGAP2B	2298	26	19416	2.59972	1	0.959169	0.952362
GOTERM_BP_DIRECT	GO:0046329~negative regulation of JNK cascade	8	0.317712	0.0337745	PER1, ITCH, NCOR1, AIDA, ZMYND11, ZNF675, KLHL31, FKTN	2298	27	19416	2.50343	1	1	0.993088
GOTERM_BP_DIRECT	GO:2000819~regulation of nucleotide-excision repair	8	0.317712	0.0337745	RAD52, PBRM1, SMARCC2, PHF10, ARID2, BRD7, SMARCA2, ARID1B	2298	27	19416	2.50343	1	1	0.993088
GOTERM_BP_DIRECT	GO:0000245~spliceosomal complex assembly	8	0.317712	0.0405847	GCFC2, ZRSR2, DDX39B, SCAF11, RSRP1, SMN2, SMN1, SF3B1	2298	28	19416	2.41402	1	1	0.993088
GOTERM_BP_DIRECT	GO:0030866~cortical actin cytoskeleton organization	8	0.317712	0.0567279	FHOD3, DLG1, FMNL2, AKAP11, ROCK1, ROCK2, EPB41, TLN1	2298	30	19416	2.25309	1	1	0.993088
GOTERM_BP_DIRECT	GO:0046488~phosphatidylinositol metabolic process	8	0.317712	0.0660972	PIKFYVE, PLCB4, SYNJ1, PLCL1, IPMK, PLCH1, PLCG1, PLCB1	2298	31	19416	2.18041	1	1	0.993088
GOTERM_BP_DIRECT	GO:0030534~adult behavior	8	0.317712	0.0763426	NLGN3, CNTNAP2, ZFHX2, RNF180, SLC7A11, SHANK3, SHANK2, SPTBN2	2298	32	19416	2.11227	1	1	0.993088
GOTERM_BP_DIRECT	GO:0048565~digestive tract development	8	0.317712	0.0763426	RB1, NIPBL, OXTR, CHD8, COBL, DCHS1, FAT4, PKD1	2298	32	19416	2.11227	1	1	0.993088
GOTERM_BP_DIRECT	GO:0001569~branching involved in blood vessel morphogenesis	8	0.317712	0.0763426	EDN1, RBM15, COL4A1, NOTCH4, KDR, STK4, TGFBR2, VEGFA	2298	32	19416	2.11227	1	1	0.993088
GOTERM_BP_DIRECT	GO:0061024~membrane organization	8	0.317712	0.0874626	CCDC88A, PRKCI, SYNJ1, CHORDC1, AAK1, SYNJ2, PIK3C2A, CD2AP	2298	33	19416	2.04826	1	1	0.993088
GOTERM_BP_DIRECT	GO:0051276~chromosome organization	8	0.317712	0.0874626	RB1, SMCHD1, KAT6A, LIG4, TOPBP1, ZNF830, SMC4, PUM2	2298	33	19416	2.04826	1	1	0.993088
GOTERM_BP_DIRECT	GO:0045648~positive regulation of erythrocyte differentiation	8	0.317712	0.0874626	STAT5B, MED1, PRKDC, INPP5D, HMGB2, INHBA, FOXO3, ETS1	2298	33	19416	2.04826	1	1	0.993088
GOTERM_BP_DIRECT	GO:0060071~Wnt signaling pathway, planar cell polarity pathway	8	0.317712	0.0994481	MED12, VANGL2, DAAM1, MAGI2, CCDC88C, CELSR1, CELSR2, CELSR3	2298	34	19416	1.98802	1	1	0.993088
GOTERM_BP_DIRECT	GO:0042771~intrinsic apoptotic signaling pathway in response to DNA damage by p53 class mediator	8	0.317712	0.0994481	MSH2, ATAD5, EP300, BRCA2, USP28, SIRT1, TOPORS, HIPK2	2298	34	19416	1.98802	1	1	0.993088
GOTERM_BP_DIRECT	GO:0033151~V(D)J recombination	7	0.277998	6.1678e-05	DCAF1, DCLRE1C, HMGB2, LIG4, ATM, HMGB1, RAG1	2298	8	19416	7.39295	0.281289	0.0117937	0.01171
GOTERM_BP_DIRECT	GO:0010501~RNA secondary structure unwinding	7	0.277998	0.000166401	DDX3X, AGO3, DDX39B, AGO4, DHX36, AGO2, IGHMBP2	2298	9	19416	6.57151	0.589817	0.0240787	0.0239078
GOTERM_BP_DIRECT	GO:0099173~postsynapse organization	7	0.277998	0.00351367	DNM3, LAMA5, HOMER1, DLG5, HIP1R, STK38L, SPTBN2	2298	14	19416	4.22454	1	0.269904	0.267989
GOTERM_BP_DIRECT	GO:1900034~regulation of cellular response to heat	7	0.277998	0.00527539	DNAJC2, CREBBP, CHORDC1, EP300, ATM, SIRT1, ATR	2298	15	19416	3.94291	1	0.348697	0.346222
GOTERM_BP_DIRECT	GO:1990166~protein localization to site of double-strand break	7	0.277998	0.00760592	MDC1, SLF1, SLF2, XRCC4, TOPBP1, TP53BP1, HTATSF1	2298	16	19416	3.69648	1	0.442631	0.43949
GOTERM_BP_DIRECT	GO:2000114~regulation of establishment of cell polarity	7	0.277998	0.0105955	ARFGEF1, ROCK1, ROCK2, RUFY3, WDPCP, RICTOR, KIF20B	2298	17	19416	3.47904	1	0.535785	0.531982
GOTERM_BP_DIRECT	GO:0080090~regulation of primary metabolic process	7	0.277998	0.0105955	ERN1, PRKCI, ACVR1C, TRRAP, PRKDC, PRKCA, ATR	2298	17	19416	3.47904	1	0.535785	0.531982
GOTERM_BP_DIRECT	GO:0051642~centrosome localization	7	0.277998	0.0143305	RANBP2, DYNC1LI2, SUN1, NIN, KIF5B, PLXNA2, SYNE2	2298	18	19416	3.28576	1	0.661425	0.65673
GOTERM_BP_DIRECT	GO:0010165~response to X-ray	7	0.277998	0.0188912	BLM, MSH2, XRCC4, XRCC2, LIG4, ERCC6, BRCA2	2298	19	19416	3.11282	1	0.784059	0.778494
GOTERM_BP_DIRECT	GO:0034260~negative regulation of GTPase activity	7	0.277998	0.0243498	ARFGEF1, LRCH1, WNK1, RASA4, LRRK2, DAB2IP, PLXNB3	2298	20	19416	2.95718	1	0.89543	0.889075
GOTERM_BP_DIRECT	GO:0034315~regulation of Arp2/3 complex-mediated actin nucleation	7	0.277998	0.0243498	WASHC4, CARMIL1, CARMIL3, WASHC2C, AP1AR, WASHC1, WASHC2A	2298	20	19416	2.95718	1	0.89543	0.889075
GOTERM_BP_DIRECT	GO:0030048~actin filament-based movement	7	0.277998	0.0243498	MYO1B, MYH3, MYO6, MYH9, MYO7A, MYO1H, MYH10	2298	20	19416	2.95718	1	0.89543	0.889075
GOTERM_BP_DIRECT	GO:0045947~negative regulation of translational initiation	7	0.277998	0.0307682	PAIP2B, LARP1, BANK1, FMR1, TPR, AGO2, GIGYF2	2298	21	19416	2.81636	1	1	0.993088
GOTERM_BP_DIRECT	GO:0006376~mRNA splice site recognition	7	0.277998	0.0307682	SETX, CELF1, YTHDC1, LUC7L3, SRSF5, SRSF10, PTBP2	2298	21	19416	2.81636	1	1	0.993088
GOTERM_BP_DIRECT	GO:0030837~negative regulation of actin filament polymerization	7	0.277998	0.0381972	ARFGEF1, HIP1R, TWF1, SLIT2, SSH2, KANK4, SSH1	2298	22	19416	2.68835	1	1	0.993088
GOTERM_BP_DIRECT	GO:0032204~regulation of telomere maintenance	7	0.277998	0.0381972	SMG1, SLF1, SLF2, YLPM1, SMC5, SMC6, SMG5	2298	22	19416	2.68835	1	1	0.993088
GOTERM_BP_DIRECT	GO:0071168~protein localization to chromatin	7	0.277998	0.0466756	MMS22L, BRD2, MRNIP, MSH2, MCM8, ZMYND8, APLF	2298	23	19416	2.57146	1	1	0.993088
GOTERM_BP_DIRECT	GO:0032924~activin receptor signaling pathway	7	0.277998	0.0562293	BMPR2, ACVR1C, INHBB, INHBA, ACVR2B, TGFBR2, GDF7	2298	24	19416	2.46432	1	1	0.993088
GOTERM_BP_DIRECT	GO:0090316~positive regulation of intracellular protein transport	7	0.277998	0.0562293	PCM1, ICE1, RUFY3, TPR, KIF20B, PCNT, CEP290	2298	24	19416	2.46432	1	1	0.993088
GOTERM_BP_DIRECT	GO:0070316~regulation of G0 to G1 transition	7	0.277998	0.0668713	PBRM1, SMARCC2, PHF10, ARID2, BRD7, SMARCA2, ARID1B	2298	25	19416	2.36574	1	1	0.993088
GOTERM_BP_DIRECT	GO:0007020~microtubule nucleation	7	0.277998	0.0668713	GOLGA2, NEDD1, TPX2, AKAP9, TUBGCP6, PCNT, CLASP1	2298	25	19416	2.36574	1	1	0.993088
GOTERM_BP_DIRECT	GO:0050877~nervous system process	7	0.277998	0.0668713	GABRB2, GABRR2, REST, WDR19, ABAT, CHMP4A, GABRE	2298	25	19416	2.36574	1	1	0.993088
GOTERM_BP_DIRECT	GO:0000375~RNA splicing, via transesterification reactions	7	0.277998	0.0668713	SCAF11, PRPF3, MPHOSPH10, SRSF10, SLU7, SF3B1, SRRM1	2298	25	19416	2.36574	1	1	0.993088
GOTERM_BP_DIRECT	GO:0045332~phospholipid translocation	7	0.277998	0.0786023	ABCA1, ABCC1, ATP8A1, ATP11C, ATP11B, ATP11A, ATP9A	2298	26	19416	2.27475	1	1	0.993088
GOTERM_BP_DIRECT	GO:0046847~filopodium assembly	7	0.277998	0.0786023	DNM3, FGD4, FGD6, SPATA13, SRGAP2, SRGAP2B, CD2AP	2298	26	19416	2.27475	1	1	0.993088
GOTERM_BP_DIRECT	GO:0044806~G-quadruplex DNA unwinding	6	0.238284	0.000948443	BLM, BRIP1, WRN, DDX11, DHX36, DNA2	2298	8	19416	6.33681	0.993788	0.108042	0.107275
GOTERM_BP_DIRECT	GO:0099641~anterograde axonal protein transport	6	0.238284	0.00192599	DLG2, KIF5C, KIF5B, MAP1A, KIF5A, MAPK8IP3	2298	9	19416	5.63272	0.999967	0.171863	0.170643
GOTERM_BP_DIRECT	GO:0006353~DNA-templated transcription termination	6	0.238284	0.00575862	SETX, POLR2A, SMN2, TTF2, SMN1, TTF1	2298	11	19416	4.60859	1	0.373186	0.370537
GOTERM_BP_DIRECT	GO:0060285~cilium-dependent cell motility	6	0.238284	0.0131007	CCDC39, DNAH1, DNAH17, DNAH7, EFHC1, RFX3	2298	13	19416	3.89958	1	0.63827	0.63374
GOTERM_BP_DIRECT	GO:0001946~lymphangiogenesis	6	0.238284	0.0184268	BMPR2, FLT4, PROX1, PTPN14, ACVR2B, VEGFA	2298	14	19416	3.62104	1	0.776827	0.771314
GOTERM_BP_DIRECT	GO:0035194~regulatory ncRNA-mediated post-transcriptional gene silencing	6	0.238284	0.0184268	HELZ2, AGO3, CELF1, AGO4, AGO2, HELZ	2298	14	19416	3.62104	1	0.776827	0.771314
GOTERM_BP_DIRECT	GO:0051984~positive regulation of chromosome segregation	6	0.238284	0.0184268	NUMA1, SMC5, NCAPD2, SMC6, SMC4, SMC2	2298	14	19416	3.62104	1	0.776827	0.771314
GOTERM_BP_DIRECT	GO:0044027~negative regulation of gene expression via chromosomal CpG island methylation	6	0.238284	0.0250025	MECP2, UHRF2, DNMT3A, BRCA1, ZNF445, MPHOSPH8	2298	15	19416	3.37963	1	0.89543	0.889075
GOTERM_BP_DIRECT	GO:0006623~protein targeting to vacuole	6	0.238284	0.03291	VPS13C, VPS13D, VPS8, PIK3R4, VPS13A, WDFY3	2298	16	19416	3.16841	1	1	0.993088
GOTERM_BP_DIRECT	GO:0021756~striatum development	6	0.238284	0.0422078	MECP2, CNTNAP2, SECISBP2, LRRK2, SLC7A11, DRD2	2298	17	19416	2.98203	1	1	0.993088
GOTERM_BP_DIRECT	GO:2001034~positive regulation of double-strand break repair via nonhomologous end joining	6	0.238284	0.0529298	TOP2B, INSL6, SMCHD1, RIF1, PRKDC, KMT5B	2298	18	19416	2.81636	1	1	0.993088
GOTERM_BP_DIRECT	GO:2000145~regulation of cell motility	6	0.238284	0.0650864	ROCK1, ROCK2, PEAK1, ABL2, ARHGAP18, PKN2	2298	19	19416	2.66813	1	1	0.993088
GOTERM_BP_DIRECT	GO:0046889~positive regulation of lipid biosynthetic process	6	0.238284	0.0650864	MLXIPL, ZBTB20, SORBS1, PCK1, PPARA, OGT	2298	19	19416	2.66813	1	1	0.993088
GOTERM_BP_DIRECT	GO:0035994~response to muscle stretch	6	0.238284	0.0650864	RYR2, EDN1, PIK3CA, ANKRD23, DMD, DDR2	2298	19	19416	2.66813	1	1	0.993088
GOTERM_BP_DIRECT	GO:0035418~protein localization to synapse	6	0.238284	0.0786653	DLG1, PCLO, DLG2, HOMER1, STAU2, BSN	2298	20	19416	2.53473	1	1	0.993088
GOTERM_BP_DIRECT	GO:0006607~NLS-bearing protein import into nucleus	6	0.238284	0.0786653	RANBP2, RGPD8, CBLB, KPNA5, RGPD4, RGPD3	2298	20	19416	2.53473	1	1	0.993088
GOTERM_BP_DIRECT	GO:0021591~ventricular system development	6	0.238284	0.0786653	MECP2, CENPF, RAPGEF2, SLC7A11, CELSR2, KIF27	2298	20	19416	2.53473	1	1	0.993088
GOTERM_BP_DIRECT	GO:0071318~cellular response to ATP	6	0.238284	0.0786653	TOP2B, TRPV1, RYR3, HSP90B1, SSH1, TAF1	2298	20	19416	2.53473	1	1	0.993088
GOTERM_BP_DIRECT	GO:0001892~embryonic placenta development	6	0.238284	0.0786653	MED1, SP3, PKD2, PKD1, EGFR, BPTF	2298	20	19416	2.53473	1	1	0.993088
GOTERM_BP_DIRECT	GO:0061709~reticulophagy	6	0.238284	0.0936332	UFL1, UFM1, ATG9B, RB1CC1, SNX30, ATG2B	2298	21	19416	2.41402	1	1	0.993088
GOTERM_BP_DIRECT	GO:0006405~RNA export from nucleus	6	0.238284	0.0936332	POM121, POM121C, DDX39B, TPR, NUP153, RBM33	2298	21	19416	2.41402	1	1	0.993088
GOTERM_BP_DIRECT	GO:0034243~regulation of transcription elongation by RNA polymerase II	6	0.238284	0.0936332	INTS3, INTS2, INTS6, ERCC6, ZMYND11, WDR43	2298	21	19416	2.41402	1	1	0.993088
GOTERM_BP_DIRECT	GO:0002042~cell migration involved in sprouting angiogenesis	6	0.238284	0.0936332	NR4A1, KDR, MIA3, SLIT2, GPLD1, VEGFA	2298	21	19416	2.41402	1	1	0.993088
GOTERM_BP_DIRECT	GO:0046628~positive regulation of insulin receptor signaling pathway	6	0.238284	0.0936332	OSBPL8, GKAP1, PTPN11, SORBS1, SIRT1, SORL1	2298	21	19416	2.41402	1	1	0.993088
GOTERM_BP_DIRECT	GO:0048278~vesicle docking	6	0.238284	0.0936332	NDRG4, STX17, STX16, STX19, CEP83, TSNARE1	2298	21	19416	2.41402	1	1	0.993088
GOTERM_BP_DIRECT	GO:0051231~spindle elongation	5	0.19857	0.00240475	KIF3A, KIF5C, KIF4A, KIF11, KIF7	2298	6	19416	7.04091	0.999997	0.198077	0.196671
GOTERM_BP_DIRECT	GO:0034087~establishment of mitotic sister chromatid cohesion	5	0.19857	0.00508545	STAG1, NIPBL, STAG2, SMC1A, SMC3	2298	7	19416	6.03506	1	0.340344	0.337928
GOTERM_BP_DIRECT	GO:0046710~GDP metabolic process	5	0.19857	0.00922246	DLG1, LRGUK, DLG2, MAGI3, TJP2	2298	8	19416	5.28068	1	0.493771	0.490266
GOTERM_BP_DIRECT	GO:0007221~positive regulation of transcription of Notch receptor target	5	0.19857	0.00922246	RBM15, MAML2, KMT2A, NOTCH4, MAML3	2298	8	19416	5.28068	1	0.493771	0.490266
GOTERM_BP_DIRECT	GO:0071559~response to transforming growth factor beta	5	0.19857	0.0150596	ZFHX3, ROCK1, ROCK2, MXRA5, CD2AP	2298	9	19416	4.69394	1	0.666358	0.661628
GOTERM_BP_DIRECT	GO:0009048~dosage compensation by inactivation of X chromosome	5	0.19857	0.0150596	SMCHD1, RBM15, YTHDC1, BRCA1, LRIF1	2298	9	19416	4.69394	1	0.666358	0.661628
GOTERM_BP_DIRECT	GO:0006265~DNA topological change	5	0.19857	0.0227809	TOP2A, TOP2B, HMGB2, HMGB1, TOP1	2298	10	19416	4.22454	1	0.883832	0.877559
GOTERM_BP_DIRECT	GO:1904179~positive regulation of adipose tissue development	5	0.19857	0.0227809	NCOA1, NCOA2, PRKAA1, SIRT1, SORL1	2298	10	19416	4.22454	1	0.883832	0.877559
GOTERM_BP_DIRECT	GO:0046037~GMP metabolic process	5	0.19857	0.0325079	DLG1, LRGUK, DLG2, MAGI3, TJP2	2298	11	19416	3.84049	1	1	0.993088
GOTERM_BP_DIRECT	GO:1903706~regulation of hemopoiesis	5	0.19857	0.0325079	BRPF1, BRPF3, KAT6B, KAT6A, MYSM1	2298	11	19416	3.84049	1	1	0.993088
GOTERM_BP_DIRECT	GO:0042276~error-prone translesion synthesis	5	0.19857	0.0325079	POLQ, REV3L, REV1, POLI, POLK	2298	11	19416	3.84049	1	1	0.993088
GOTERM_BP_DIRECT	GO:0035871~protein K11-linked deubiquitination	5	0.19857	0.0325079	OTUD4, USP37, OTUD7A, YOD1, OTUD3	2298	11	19416	3.84049	1	1	0.993088
GOTERM_BP_DIRECT	GO:0072711~cellular response to hydroxyurea	5	0.19857	0.0325079	BLM, DDI2, DDX11, ATRX, TIMELESS	2298	11	19416	3.84049	1	1	0.993088
GOTERM_BP_DIRECT	GO:0014912~negative regulation of smooth muscle cell migration	5	0.19857	0.0325079	NDRG4, IGFBP5, LRP1, ABHD2, SLIT2	2298	11	19416	3.84049	1	1	0.993088
GOTERM_BP_DIRECT	GO:0023051~regulation of signaling	5	0.19857	0.0325079	PREX2, CBLB, LMO7, CBL, EGFR	2298	11	19416	3.84049	1	1	0.993088
GOTERM_BP_DIRECT	GO:0000729~DNA double-strand break processing	5	0.19857	0.0325079	BLM, MRE11, UBE2V2, ATM, DNA2	2298	11	19416	3.84049	1	1	0.993088
GOTERM_BP_DIRECT	GO:0034454~microtubule anchoring at centrosome	5	0.19857	0.0325079	PCM1, NIN, KIF3A, HOOK3, NINL	2298	11	19416	3.84049	1	1	0.993088
GOTERM_BP_DIRECT	GO:1900153~positive regulation of nuclear-transcribed mRNA catabolic process, deadenylation-dependent decay	5	0.19857	0.0443021	TNRC6C, DHX36, AGO2, CPEB3, TNRC6B	2298	12	19416	3.52045	1	1	0.993088
GOTERM_BP_DIRECT	GO:0090656~t-circle formation	5	0.19857	0.0443021	BLM, WRN, SLX4, DNA2, TERF1	2298	12	19416	3.52045	1	1	0.993088
GOTERM_BP_DIRECT	GO:2000766~negative regulation of cytoplasmic translation	5	0.19857	0.0443021	FMR1, NMNAT2, CPEB3, CPEB2, CPEB4	2298	12	19416	3.52045	1	1	0.993088
GOTERM_BP_DIRECT	GO:0051382~kinetochore assembly	5	0.19857	0.0581694	CENPE, CENPF, POGZ, CENPK, CENPC	2298	13	19416	3.24965	1	1	0.993088
GOTERM_BP_DIRECT	GO:0043931~ossification involved in bone maturation	5	0.19857	0.0581694	ZBTB16, XYLT1, DCHS1, PLXNB1, FAT4	2298	13	19416	3.24965	1	1	0.993088
GOTERM_BP_DIRECT	GO:0050982~detection of mechanical stimulus	5	0.19857	0.0581694	PIEZO2, PKD1L1, PKD1L3, PKD2, PKD1	2298	13	19416	3.24965	1	1	0.993088
GOTERM_BP_DIRECT	GO:0060213~positive regulation of nuclear-transcribed mRNA poly(A) tail shortening	5	0.19857	0.0581694	TNRC6C, AGO2, CPEB3, TNRC6A, TNRC6B	2298	13	19416	3.24965	1	1	0.993088
GOTERM_BP_DIRECT	GO:0060287~epithelial cilium movement involved in determination of left/right asymmetry	5	0.19857	0.0740664	OFD1, CCDC39, RFX3, NPHP3, CCDC40	2298	14	19416	3.01753	1	1	0.993088
GOTERM_BP_DIRECT	GO:0060816~random inactivation of X chromosome	5	0.19857	0.0740664	SPEN, SUZ12, BRCA1, JARID2, LBR	2298	14	19416	3.01753	1	1	0.993088
GOTERM_BP_DIRECT	GO:0033120~positive regulation of RNA splicing	5	0.19857	0.0740664	ERN1, SETX, POLR2A, RBM20, SLC38A2	2298	14	19416	3.01753	1	1	0.993088
GOTERM_BP_DIRECT	GO:0035721~intraciliary retrograde transport	5	0.19857	0.0740664	DYNC2H1, DYNC2LI1, WDR19, TTC21A, WDR35	2298	14	19416	3.01753	1	1	0.993088
GOTERM_BP_DIRECT	GO:0014044~Schwann cell development	5	0.19857	0.0919079	MED12, ERBB3, NF1, LAMC1, SOS1	2298	15	19416	2.81636	1	1	0.993088
GOTERM_BP_DIRECT	GO:0060765~regulation of androgen receptor signaling pathway	5	0.19857	0.0919079	KDM4C, EP300, RNF6, SAFB, HDAC6	2298	15	19416	2.81636	1	1	0.993088
GOTERM_BP_DIRECT	GO:0035196~miRNA processing	5	0.19857	0.0919079	AGO3, AGO4, AGO2, DICER1, PUM2	2298	15	19416	2.81636	1	1	0.993088
GOTERM_BP_DIRECT	GO:0001886~endothelial cell morphogenesis	5	0.19857	0.0919079	MAGI1, COL27A1, SLTM, HEG1, NOTCH4	2298	15	19416	2.81636	1	1	0.993088
GOTERM_BP_DIRECT	GO:0048592~eye morphogenesis	4	0.158856	0.0060292	NIPBL, COL5A1, STAU2, COL5A2	2298	4	19416	8.44909	1	0.375353	0.372689
GOTERM_BP_DIRECT	GO:0071596~ubiquitin-dependent protein catabolic process via the N-end rule pathway	4	0.158856	0.0060292	UBR4, UBR3, UBR2, UBR1	2298	4	19416	8.44909	1	0.375353	0.372689
GOTERM_BP_DIRECT	GO:0045053~protein retention in Golgi apparatus	4	0.158856	0.0137458	VPS13C, VPS13D, VPS13A, SORL1	2298	5	19416	6.75927	1	0.657096	0.652432
GOTERM_BP_DIRECT	GO:0097500~receptor localization to non-motile cilium	4	0.158856	0.0137458	ARL13B, ARL13A, IFT80, BBIP1	2298	5	19416	6.75927	1	0.657096	0.652432
GOTERM_BP_DIRECT	GO:0090461~intracellular glutamate homeostasis	4	0.158856	0.0250868	SLC7A11, ACACB, KCTD7, GLS	2298	6	19416	5.63272	1	0.89543	0.889075
GOTERM_BP_DIRECT	GO:0072383~plus-end-directed vesicle transport along microtubule	4	0.158856	0.0250868	FYCO1, KIF3B, KIF3A, KIF5B	2298	6	19416	5.63272	1	0.89543	0.889075
GOTERM_BP_DIRECT	GO:0110011~regulation of basement membrane organization	4	0.158856	0.0250868	LAMA2, LAMB1, LAMC1, NID1	2298	6	19416	5.63272	1	0.89543	0.889075
GOTERM_BP_DIRECT	GO:0036324~vascular endothelial growth factor receptor-2 signaling pathway	4	0.158856	0.0250868	PDCD6, DAB2IP, KDR, VEGFA	2298	6	19416	5.63272	1	0.89543	0.889075
GOTERM_BP_DIRECT	GO:0016479~negative regulation of transcription by RNA polymerase I	4	0.158856	0.0400877	CREBBP, SMARCA5, DDX21, BAZ2A	2298	7	19416	4.82805	1	1	0.993088
GOTERM_BP_DIRECT	GO:0141166~chromosomal 5-methylcytosine DNA demethylation pathway	4	0.158856	0.0400877	TET3, TET2, TET1, A1CF	2298	7	19416	4.82805	1	1	0.993088
GOTERM_BP_DIRECT	GO:1903944~negative regulation of hepatocyte apoptotic process	4	0.158856	0.0400877	RB1, PRKAA1, CFLAR, PPARA	2298	7	19416	4.82805	1	1	0.993088
GOTERM_BP_DIRECT	GO:0035735~intraciliary transport involved in cilium assembly	4	0.158856	0.0400877	DYNC2LI1, IFT74, PCM1, IFT81	2298	7	19416	4.82805	1	1	0.993088
GOTERM_BP_DIRECT	GO:0098971~anterograde dendritic transport of neurotransmitter receptor complex	4	0.158856	0.0400877	KIF3B, KIF5C, KIF5B, KIF5A	2298	7	19416	4.82805	1	1	0.993088
GOTERM_BP_DIRECT	GO:0071910~determination of liver left/right asymmetry	4	0.158856	0.0400877	CCDC39, NPHP3, PKD2, CCDC40	2298	7	19416	4.82805	1	1	0.993088
GOTERM_BP_DIRECT	GO:0014029~neural crest formation	4	0.158856	0.0586069	TCOF1, PDCD6, NOLC1, LRP6	2298	8	19416	4.22454	1	1	0.993088
GOTERM_BP_DIRECT	GO:1905832~positive regulation of spindle assembly	4	0.158856	0.0586069	SPAG5, NUMA1, SASS6, MAPK15	2298	8	19416	4.22454	1	1	0.993088
GOTERM_BP_DIRECT	GO:0010558~negative regulation of macromolecule biosynthetic process	4	0.158856	0.0586069	SPEN, RBM15, ATRX, DNMT3B	2298	8	19416	4.22454	1	1	0.993088
GOTERM_BP_DIRECT	GO:0007143~female meiotic nuclear division	4	0.158856	0.0586069	TOP2A, MARF1, SYCP2, ATM	2298	8	19416	4.22454	1	1	0.993088
GOTERM_BP_DIRECT	GO:0021785~branchiomotor neuron axon guidance	4	0.158856	0.0586069	NRP2, MYCBP2, PLXNA4, PLXNA3	2298	8	19416	4.22454	1	1	0.993088
GOTERM_BP_DIRECT	GO:0000055~ribosomal large subunit export from nucleus	4	0.158856	0.0586069	NPM1, XPO1, SDAD1, MDN1	2298	8	19416	4.22454	1	1	0.993088
GOTERM_BP_DIRECT	GO:1902287~semaphorin-plexin signaling pathway involved in axon guidance	4	0.158856	0.0586069	EDN1, SLTM, PLXNB1, PLXNA4	2298	8	19416	4.22454	1	1	0.993088
GOTERM_BP_DIRECT	GO:0043622~cortical microtubule organization	4	0.158856	0.0803805	PPFIBP1, DLG1, KIF21A, TLN1	2298	9	19416	3.75515	1	1	0.993088
GOTERM_BP_DIRECT	GO:0046621~negative regulation of organ growth	4	0.158856	0.0803805	WWC2, WWC3, STK4, SLC6A4	2298	9	19416	3.75515	1	1	0.993088
GOTERM_BP_DIRECT	GO:1903140~regulation of establishment of endothelial barrier	4	0.158856	0.0803805	ROCK1, ROCK2, ZDHHC21, PLCB1	2298	9	19416	3.75515	1	1	0.993088
GOTERM_BP_DIRECT	GO:0097680~double-strand break repair via classical nonhomologous end joining	4	0.158856	0.0803805	LIG4, TOPBP1, TP53BP1, ERCC6	2298	9	19416	3.75515	1	1	0.993088
GOTERM_BP_DIRECT	GO:0042255~ribosome assembly	4	0.158856	0.0803805	EIF5B, NPM1, EIF1AX, DHX29	2298	9	19416	3.75515	1	1	0.993088
GOTERM_BP_DIRECT	GO:0051057~positive regulation of small GTPase mediated signal transduction	4	0.158856	0.0803805	ITGAV, SOS1, SOS2, CDON	2298	9	19416	3.75515	1	1	0.993088
GOTERM_BP_DIRECT	GO:0061820~telomeric D-loop disassembly	4	0.158856	0.0803805	BLM, WRN, SLX4, TERF1	2298	9	19416	3.75515	1	1	0.993088
GOTERM_BP_DIRECT	GO:0010793~regulation of mRNA export from nucleus	4	0.158856	0.0803805	SETD2, WNK1, THOC2, IWS1	2298	9	19416	3.75515	1	1	0.993088
GOTERM_BP_DIRECT	GO:0021816~extension of a leading process involved in cell motility in cerebral cortex radial glia guided migration	3	0.119142	0.038664	SRGAP2C, SRGAP2, SRGAP2B	2298	3	19416	8.44909	1	1	0.993088
GOTERM_BP_DIRECT	GO:0000819~sister chromatid segregation	3	0.119142	0.038664	TOP2A, LATS1, TOP2B	2298	3	19416	8.44909	1	1	0.993088
GOTERM_BP_DIRECT	GO:0036303~lymph vessel morphogenesis	3	0.119142	0.038664	SVEP1, PKD1, VEGFA	2298	3	19416	8.44909	1	1	0.993088
GOTERM_BP_DIRECT	GO:0010825~positive regulation of centrosome duplication	3	0.119142	0.038664	ROCK2, CEP295, CEP120	2298	3	19416	8.44909	1	1	0.993088
GOTERM_BP_DIRECT	GO:1903764~regulation of potassium ion export across plasma membrane	3	0.119142	0.038664	DLG1, KCNIP2, WNK4	2298	3	19416	8.44909	1	1	0.993088
GOTERM_BP_DIRECT	GO:1904017~cellular response to Thyroglobulin triiodothyronine	3	0.119142	0.038664	NCOA1, NCOA2, INHBB	2298	3	19416	8.44909	1	1	0.993088
GOTERM_BP_DIRECT	GO:0034088~maintenance of mitotic sister chromatid cohesion	3	0.119142	0.0712988	RB1, MAU2, NIPBL	2298	4	19416	6.33681	1	1	0.993088
GOTERM_BP_DIRECT	GO:0021773~striatal medium spiny neuron differentiation	3	0.119142	0.0712988	ZSWIM6, INHBA, SHANK3	2298	4	19416	6.33681	1	1	0.993088
GOTERM_BP_DIRECT	GO:0045163~clustering of voltage-gated potassium channels	3	0.119142	0.0712988	CNTNAP2, KCNB1, KCNIP2	2298	4	19416	6.33681	1	1	0.993088
GOTERM_BP_DIRECT	GO:0141167~chromosomal 5-methylcytosine DNA demethylation, oxidation pathway	3	0.119142	0.0712988	TET3, TET2, TET1	2298	4	19416	6.33681	1	1	0.993088
GOTERM_BP_DIRECT	GO:1901385~regulation of voltage-gated calcium channel activity	3	0.119142	0.0712988	CACNB4, AHNAK, DMD	2298	4	19416	6.33681	1	1	0.993088
GOTERM_BP_DIRECT	GO:0034089~establishment of meiotic sister chromatid cohesion	3	0.119142	0.0712988	STAG3, SMC1A, SMC3	2298	4	19416	6.33681	1	1	0.993088
GOTERM_BP_DIRECT	GO:0097485~neuron projection guidance	3	0.119142	0.0712988	PLXNA1, ARHGAP35, PLXNA3	2298	4	19416	6.33681	1	1	0.993088
GOTERM_CC_DIRECT	GO:0005634~Hippo signaling pathway	1552	61.7792	1.07223e-54	MDC1, JRK, ZNF292, ALKBH8, PPP4R2, ZC3H12B, TMEM89, GPBP1, BBX, SUPT20H, ZNF18, ZNF285, ZNF283, ZNF281, STARD9, ZNF10, RFX3, DICER1, ZNF12, DDX39B, EWSR1, RFX7, RUFY2, CLOCK, ZNF274, SET, ZNF273, BAZ2A, BAZ2B, ZNF23, ZNF26, HSPH1, RNF216, MYO6, WBP2NL, GTF2IRD2B, ZNF268, PPARGC1A, CREBBP, PRPF38B, HACE1, ZNF260, INCA1, LARP7, PBX2, EIF2AK2, SETX, AGO3, AGO4, AGO2, FAT1, EZH1, ZNF256, ZNF254, ZNF2…	2406	6138	20666	1.47214	1.09904e-51	1.09904e-51	1.03363e-51
GOTERM_CC_DIRECT	GO:0005737~fatty acids metabolism	1229	52.923	7.59724e-12	ITSN2, MAPKBP1, JRK, SLC4A1AP, ITSN1, PTPDC1, ALKBH8, LSM12, PPP4R2, FGFR1OP2, WDHD1, STARD9, DICER1, CD2AP, EML5, EML6, DDX39B, EWSR1, RUFY3, RUFY2, ZNF274, SET, CEP85L, DYNC2LI1, RNF213, HSPH1, LARP1, MYO6, RNF217, CFAP69, ZNF268, MYH7B, GSTM2, CREBBP, PRPF38B, HACE1, INCA1, CYP4F3, EIF2AK2, LNPEP, BBIP1, GRIN2B, SETX, AGO3, AGO4, AGO2, SASS6, HNRNPA1L2, DZIP3, ARHGAP8, TFCP2L1, ARHGAP5, PCMTD2…	2406	5887	20666	1.20954	7.78719e-09	9.73396e-10	9.15467e-10
GOTERM_CC_DIRECT	GO:0005829~glutathione metabolism	1009	52.1287	1.45538e-14	ITSN2, ITSN1, ALKBH8, PREX2, SYNGAP1, MPRIP, FGFR1OP2, GPBP1, DICER1, PHKA2, ZFYVE16, RUFY3, CLOCK, SET, BAZ2A, PLA2G6, IQGAP3, GIGYF2, DYNC2LI1, RNF213, HSPH1, LARP1, RNF216, MYO6, RNF217, ZNF268, PPARGC1A, GSTM2, CREBBP, PRPF38B, ZNF260, LARP7, EIF2AK2, LNPEP, BBIP1, LARP4, DHFR, PPFIBP1, AGO3, AGO4, AGO2, FAT1, STRN, ARHGAP8, OSBPL11, ARHGAP5, MECP2, EEA1, NIPBL, IKBKG, NINL, APPL1, OFD1, UPF2…	2406	5576	20666	1.2462	1.49075e-11	3.72941e-12	3.50746e-12
GOTERM_CC_DIRECT	GO:0005654~ferroptosis	942	49.4678	3.12204e-47	RB1, MDC1, MAPKBP1, EHF, SLC4A1AP, MAML2, TRRAP, GPATCH1, SMC5, HNRNPR, SMC6, SMC3, SMC4, BACH2, PTPDC1, SMC2, ALKBH8, DCAF1, ELK4, PPP4R2, ZMIZ1, HOXA2, ANKS1A, HOXA6, TSPYL2, FNBP4, MED1, WDHD1, PRKCI, SECISBP2, DDX11, ZNF281, REV1, DNTTIP2, PRKCA, ZNF12, DDX39B, EWSR1, HOXB3, MAML3, CLOCK, POM121, SET, PRKDC, NOLC1, RNPC3, POU5F1B, HSPH1, RNF216, POM121C, MYO6, ZNF268, PPARGC1A, CREBBP, CDK19,…	2406	4000	20666	1.59333	3.20009e-44	1.60005e-44	1.50482e-44
GOTERM_CC_DIRECT	GO:0000785~chromatin	185	7.3471	1.32956e-06	RB1, EHF, RIF1, ZMYND8, JMJD1C, RORA, SMC3, ETS1, BACH2, SMC2, ELK4, MTBP, HMGN5, PPP4R2, ZMIZ1, POGZ, ANKRD31, HOXA2, BBX, EP300, KMT5A, SOX6, ARID2, HMGN3, HOXA6, SOX7, SOX5, TSPYL2, MED1, MORC3, SMARCC2, ESCO1, DDX11, ZBTB37, RFX3, MYT1, RUNX2, MAU2, RFX7, KAT6B, KAT6A, TIMELESS, HOXB3, ZNF711, CLOCK, TSPYL4, GLYR1, KMT2E, L3MBTL1, ANKRD17, SET, PRKDC, TSHZ1, TSHZ2, UBR2, PDS5B, BAZ2B, FOXO4, …	2406	1134	20666	1.40126	0.00136187	0.000100047	9.40934e-05
GOTERM_CC_DIRECT	GO:0005813~centrosome	165	6.55282	4.85254e-22	ITSN2, CEP126, TRAF3IP1, CEP120, CCP110, FRY, CEP128, CDC14B, DCAF1, ZFYVE26, TBC1D31, PPP4R2, CSPP1, NEK1, CEP250, RTTN, CIR1, CEP95, CEP97, ZNF322, EYS, CDK5RAP2, GEN1, CDKL5, CEP135, DDX11, MAGI2, SPICE1, PPP4R3A, IFT80, RPGRIP1L, ZNF12, KIAA1217, CLIP1, IFT88, DYNC1LI2, KATNAL1, FAM161A, IFT81, MAK, AKAP9, NEIL1, CCDC81, KIF20B, KMT2E, BRSK1, BRSK2, AKNA, CCDC146, CEP85L, UBR4, CAMSAP2, CCNB3…	2406	661	20666	2.14409	4.97386e-19	1.65795e-19	1.55928e-19
GOTERM_CC_DIRECT	GO:0005794~Golgi apparatus	145	5.75854	0.0714581	EHF, DCLRE1C, ATP8A1, TRRAP, GOLIM4, CLEC18B, PRDM2, GCC2, MANEA, CEP128, GOLGA2, RAB41, GOLGA4, CCDC91, HERC1, STX16-NPEPL1, KDR, TRAPPC11, FAM3C, CDK5RAP2, UNC13B, DYNC2H1, USP6, ST6GAL2, ENTPD4, FBXW7, LMTK2, AP1AR, ATP11B, ANK3, FNDC3A, ATP11A, CASD1, GOLGA8B, PREPL, MARF1, RNF128, AKAP9, WDFY1, GOLGA8A, MACF1, CLEC16A, GIGYF2, CAMSAP2, ARL17B, TGOLN2, DYNC2LI1, ARL17A, ARHGAP21, STC2, MYO6, …	2406	1103	20666	1.12915	1	0.590682	0.555529
GOTERM_CC_DIRECT	GO:0043231~intracellular membrane-bounded organelle	133	5.28197	0.00707443	SLC4A1AP, ATP8A1, WASHC2C, MSI2, WASHC2A, RAB41, SALL4, GPBP1, HOXA2, ZNF326, CCNL2, CMTR1, CCDC93, ICOSLG, SFMBT2, LIG4, FNDC3A, ATP11A, RC3H2, UHMK1, ABCA10, RAB30, MARF1, ZFYVE16, COL4A3, AKAP9, WDFY1, CLOCK, GPLD1, DGKH, AKNA, TMEM63A, MYCBP2, PIK3R4, SLCO5A1, RAB11FIP1, PDZD2, CMYA5, RAB11FIP2, B4GALNT3, SPTBN2, ABCA1, ZNF540, OSBPL8, OSBPL7, POU2F1, ODF2, STK11IP, ABCA6, XRCC2, PTCH1, DENND…	2406	924	20666	1.23635	0.999309	0.1151	0.10825
GOTERM_CC_DIRECT	GO:0048471~perinuclear region of cytoplasm	118	4.68626	0.000769638	EIF4A1, CCNT2, FMR1, PDCD6, CCAR1, SLK, KIF5B, KIF5A, CEP250, ENPP3, SBF2, CDK5RAP2, KIRREL1, CDKL5, FBXW7, MAGI2, LMTK2, TSC1, PRKCA, DICER1, MAPK8IP3, DAAM1, RNF128, SRFBP1, TNIK, KIF20B, ZNF675, JCAD, BRSK2, SET, YTHDC2, ITPR1, TWF1, SLC5A3, HSP90B1, ARHGAP21, SPAST, STC2, MYO6, CMYA5, UBR5, FLRT1, MAP7, TSNAXIP1, BPTF, ABCA1, RAP1GAP2, TMEM184A, CDK19, MAGEE1, PTCH1, SEC16A, EIF2AK2, INHBB, L…	2406	757	20666	1.3389	0.545784	0.0225394	0.021198
GOTERM_CC_DIRECT	GO:0032991~protein-containing complex	106	4.20969	0.00256842	CLSTN3, CCP110, IKZF4, SALL4, FAM186B, CAPN3, CEP250, CIR1, CEP97, NOMO2, SERF1B, SMARCC2, FBXW7, MAGI2, ZNF10, TSC1, UTRN, DGKH, KMT2E, BLM, SET, PRKDC, EPB41, NPR3, CTR9, WNK4, FOXO3, STK4, GIGYF2, HSP90B1, RAD51AP1, HSPH1, RAD51AP2, MIER3, UBR5, ZC3H18, SKIL, PHC1, ZBTB16, NEB, PHC3, ARHGAP33, FER, TFCP2, WNK1, STRN, OGT, TOP2A, RYR2, CDKN1B, NUMA1, CRYBG3, CHD8, HMGB2, BRCA1, KIF11, BRCA2, MY…	2406	692	20666	1.31571	0.928354	0.0585029	0.0550212
GOTERM_CC_DIRECT	GO:0016607~nuclear speck	104	4.13026	3.53001e-13	TCERG1, MAML2, SMC5, CWC25, SMC6, SMC4, PNN, CWC22, CIR1, CCNL2, CCNL1, HOXA6, SCAPER, SRRM2, PNISR, SFMBT2, THOC1, PPP4R3A, THOC2, CDC40, SRRM1, UHMK1, CACNB4, DDX39B, PSPC1, KAT6A, PRPF3, FAM76B, SRSF5, SREK1, PPIG, MAML3, ZNF830, KMT2E, YTHDC1, CTR9, ARHGAP18, BAZ2A, FOXO4, PLA2G6, GLIS2, CCNB3, DHX36, CMYA5, EP400, ZC3H18, ZC3H13, ARGLU1, ZBTB18, CARMIL1, ZBTB16, AFDN, SON, CDK12, RBM27, USP3…	2406	429	20666	2.08227	3.61877e-10	5.16894e-11	4.86133e-11
GOTERM_CC_DIRECT	GO:0005856~cytoskeleton	102	4.05083	1.13084e-05	FHOD3, TRAF3IP1, FNBP1L, ARHGAP35, TBC1D31, KIF5C, CHORDC1, KIF5A, KIF21A, KIF21B, CDK5RAP2, TNS1, TMOD2, VASH2, ANK3, MYO7A, FRMD4B, FRMD1, PREPL, DYNC1LI2, FAM161A, RNF128, AKAP9, WDPCP, TNIK, TLN1, UTRN, KANK4, MACF1, TBCEL, EPB41, CCDC146, TWF1, EVPL, AK9, ARHGAP21, STK36, KIF3A, INPP5D, NPHP1, MICAL3, SYNJ2, SSH2, GRIN2B, SSH1, FER, DNMBP, JMY, CEP83, HIP1, LRRK2, C15ORF62, KIF14, LDB3, PPP1…	2406	572	20666	1.53167	0.0115243	0.000643952	0.000605629
GOTERM_CC_DIRECT	GO:0098978~glutamatergic synapse	96	3.81255	0.000592246	CNTNAP2, DGKE, NRP2, HIP1, TRIO, TENM4, ATP8A1, CLSTN2, CLSTN3, LRRK2, CBLB, SIPA1L2, SYNE1, EEA1, MECP2, SRGAP2C, PCLO, SYNGAP1, SUMO1, OPHN1, BSN, SRGAP2B, APPL1, USP8, GRIPAP1, PRKCI, CDKL5, USP6, C1QL3, SPTB, SRCIN1, ZDHHC17, SHROOM4, LATS1, DNM3, BCAN, TANC1, CACNB4, PLCB4, ALS2, DAAM1, SCN8A, AKAP9, SPARCL1, TNIK, RGS7BP, PLCB1, SOS1, DOCK1, SHANK3, SHANK2, NAPB, LAMA5, CTTNBP2, STAU2, ADAM…	2406	589	20666	1.39996	0.455143	0.0183955	0.0173008
GOTERM_CC_DIRECT	GO:0005874~microtubule	80	3.17712	5.72056e-10	KIF14, KIF12, KIF11, KIF15, GOLGA2, OPA1, KIF5C, KIF5B, CSPP1, TUBB1, KIF5A, KIF13B, CEP170B, CEP170, KIF21A, KIF1B, KIF21B, NINL, CDK5RAP2, DYNC2H1, DST, CKAP2, KIF24, NAV1, KIF7, KIF27, DNM3, EML5, EML6, CLIP1, DYNC1LI2, KATNAL1, KATNAL2, MAP1A, ARHGEF2, KIF20B, MACF1, DNAH1, AKNA, DNAH7, STAU2, DNAH6, HDAC6, CAMSAP1, CAMSAP2, DYNC2LI1, TUBA3D, SPAST, HSPH1, KIF3B, MAP2, KIF3A, DCDC2B, CCDC181,…	2406	336	20666	2.04509	5.86357e-07	6.51508e-08	6.12735e-08
GOTERM_CC_DIRECT	GO:0005694~chromosome	78	3.0977	8.7875e-14	MDC1, SETD2, USP37, SYCP2, NUMA1, MCM8, FMR1, HP1BP3, HMGB2, BRCA1, SMC6, HMGB1, SMC3, MKI67, SMC4, SMC2, ZCWPW1, SMCHD1, DDI2, CNTRL, KMT5A, TOPBP1, ZNF202, BRD2, KDM2A, ESCO1, FBXW7, ZBTB38, RBM19, TET2, DNTTIP2, ASH1L, SMC1A, GCNA, GNL3, MMS22L, MSH2, POLR1A, NCL, TET3, TOP1, ZMYND11, NEIL1, ZNF830, CLOCK, GLYR1, BLM, DDX27, BOD1L1, DDX21, NOL8, PDS5B, PDS5A, RAD51AP1, WRN, RECQL5, POLR2A, BMS…	2406	275	20666	2.43625	9.01279e-11	1.5012e-11	1.41186e-11
GOTERM_CC_DIRECT	GO:0016604~nuclear body	72	2.85941	1.3665e-06	MDC1, AHCTF1, ICE1, ZBTB20, ZC3H8, TCF20, BRCA1, MKI67, IKZF4, SUMO1, TOPBP1, POLK, ZNF202, NCOA2, SCAF11, SFMBT2, ATRX, TERF1, GNL3, NT5C3A, SGO2, MAU2, RNF169, SETBP1, SLTM, MYH9, GEMIN5, YME1L1, RAPGEF5, AMER1, KMT2E, PLEKHH2, PARG, ZNF350, NUFIP2, ZNF470, SATB1, EPB41, IGHMBP2, STK4, CENPC, HMBOX1, MYCT1, PLAGL1, HIVEP1, NHS, SMN2, SMN1, TP53BP1, ECT2, ATF7IP, SUZ12, ZFHX3, CREBBP, HACE1, PHC…	2406	347	20666	1.78223	0.00139968	0.000100047	9.40934e-05
GOTERM_CC_DIRECT	GO:0030425~dendrite	69	2.74027	0.0271932	CNTNAP2, BMPR2, NUMA1, CLSTN2, CLSTN3, FMR1, LRRK2, PPP1R9A, C4B, GRIP1, TRIM9, C4A, OPA1, OPHN1, SACS, KIF21A, KIF1B, KIF21B, DIP2B, ATP7A, BSN, SPG11, GRIPAP1, KCND1, MAGI2, COBL, ANK3, SRCIN1, MAPK8IP3, CD2AP, TANC1, PLCB4, XRN1, ALS2, RUFY3, MAP1A, EPHA3, HCN3, PRKAA1, TRAK1, HDAC6, KIF3B, MAP2, DHX36, ATXN1L, DRD2, SLC38A2, SRSF10, MPDZ, CLASP1, BPTF, FARP1, GABBR1, MAGEE1, HOMER1, KCNB1, KC…	2406	465	20666	1.27455	1	0.302967	0.284937
GOTERM_CC_DIRECT	GO:0030424~axon	68	2.70056	0.000108351	CNTNAP2, NRP2, BMPR2, FMR1, LRRK2, SLC7A11, C4B, C4A, PCLO, KIF13B, SACS, KIF1B, DIP2B, NEK3, EMB, SCN5A, ATP7A, BSN, SBF2, SPG11, GRIPAP1, SLC38A1, DST, PLEKHG5, COBL, SRCIN1, MAPK8IP3, CD2AP, UHMK1, DNM3, OMP, SCN8A, RUFY3, MAP1A, MADD, WDFY3, RGS7BP, HCN3, PRKAA1, STAU2, MYCBP2, IGHMBP2, ADAM22, NEXN, RNF6, HDAC6, ABR, FAM168B, SPAST, DHX36, SMN2, MAP7, SMN1, DRD2, SLC38A2, MAP9, CLASP1, TGFB2…	2406	366	20666	1.59584	0.10512	0.00482867	0.0045413
GOTERM_CC_DIRECT	GO:0005814~centriole	58	2.30342	2.79514e-14	TOP2A, C2CD3, CEP120, CETN3, CEP164, CCP110, CCDC102B, CEP128, PCM1, HERC2, CEP250, CEP170, RTTN, CEP97, WASHC1, CEP290, LRRCC1, OFD1, CEP135, CEP295, MAGI2, STARD9, SPICE1, KIF24, TOPORS, IFT88, IFT81, CEP63, AKNA, INTU, ROCK1, CCDC146, TTBK2, ODF2L, KIF3A, CEP192, PCNT, PLK4, ODF2, CEP350, CEP152, RABL2A, SCLT1, MAPK15, AHI1, CCDC88A, TSGA10, NEDD1, MPHOSPH9, NIN, CROCC, AGBL3, ALMS1, AGBL2, SA…	2406	169	20666	2.94783	2.86771e-11	5.73003e-12	5.38903e-12
GOTERM_CC_DIRECT	GO:0005929~cilium	58	2.30342	1.5742e-06	NPFFR1, TRAF3IP1, CCP110, PKD2, EFCAB7, PKD1, TBC1D32, TNPO1, OFD1, DYNC2H1, CCDC39, IQCE, TTC21A, DLEC1, IFT80, RPGRIP1L, KIF7, WDR35, KIF27, MLF1, IFT88, EVC, BBS10, FAM161A, IFT81, GPR161, MAK, WDPCP, CCDC40, LRRC56, INTU, DNAH7, PKD1L1, CBL, CFAP126, ADCY6, AK9, DYNC2LI1, IFT74, KIF3B, ARL13B, KIF3A, NPHP1, NPHP3, TOGARAM1, DRD2, NEK8, USP9X, ODF2, WDR19, LCA5, RPGRIP1, TTLL7, AHI1, TTLL3, TT…	2406	260	20666	1.91609	0.00161225	0.000106072	9.97595e-05
GOTERM_CC_DIRECT	GO:0031965~nuclear membrane	57	2.2637	3.89486e-06	AHCTF1, RIF1, PHF20, SYNE3, SYNE2, SYNE1, PHF8, CEP128, INSL6, PCM1, XPO1, SUMO1, RB1CC1, NPIPA1, RRP12, QSOX2, LBR, SUN1, RBM15, LEMD3, DNAJC2, WDFY3, PLCB1, NUP58, EPHA3, ANKRD17, POM121, STAU2, TXLNG, AKAP6, RNF6, EGFR, AK9, BRIP1, SPAST, POM121C, TPR, SPATA46, MYO6, TNRC18, ZNF224, SCAI, RANBP2, RAP1GAP2, OSBPL8, OSBPL7, OSBPL3, INTS2, ERBIN, NUP153, PUM2, NR4A1, CENPF, GNAQ, QRICH2, TAF3, ZN…	2406	261	20666	1.87584	0.00398428	0.000234837	0.000220862
GOTERM_CC_DIRECT	GO:0043025~neuronal cell body	54	2.14456	0.0803079	CNTNAP2, BMPR2, NUMA1, FMR1, LRRK2, C4B, AKAP12, C4A, KIF5C, ATP7A, GRIPAP1, SLC38A1, KCND1, CAD, VPS13A, LMTK2, COBL, TMC7, TANC1, OMP, XRN1, RUFY3, AKAP9, MAP1A, EFHC1, RAPGEF2, SOS1, SHANK2, HCN3, SLC24A1, PRKAA1, TMPRSS5, STAU2, ITPR3, LRP6, SLC25A27, MAP2, KIF3A, SLC38A2, SRSF10, CLASP1, SPTBN2, TGFB2, GABBR1, MYO10, HOMER1, DAB2IP, HIP1R, UPF3B, TRPV1, SORL1, PUM2, SLC6A6, STRN	2406	376	20666	1.23358	1	0.614295	0.577737
GOTERM_CC_DIRECT	GO:0036064~ciliary basal body	50	1.9857	1.64888e-08	C2CD3, TRAF3IP1, CETN3, PKD2, ARHGAP35, RPGR, PCM1, TBC1D31, CEP250, RTTN, ERC1, CEP290, OFD1, CDKL5, PRKCA, IFT80, RPGRIP1L, KIF7, WDR35, MLF1, TOPORS, IFT88, EVC, FAM161A, DAAM1, IFT81, INTU, CCDC146, CFAP126, HDAC6, TTBK2, CAMSAP2, DYNC2LI1, ODF2L, TOGARAM1, SPAG5, ODF2, CFAP70, LCA5, RABL2A, MAPK15, TTLL7, AHI1, CCDC88A, NEDD1, CENPF, TTLL2, DLG5, AGBL2, CCDC66	2406	184	20666	2.33407	1.69009e-05	1.64101e-06	1.54335e-06
GOTERM_CC_DIRECT	GO:0015629~actin cytoskeleton	49	1.94599	0.00331934	FLT1, ONECUT2, PPP1R9A, ARHGAP35, AKAP13, OPHN1, MPRIP, KNTC1, TOPBP1, ACTR2, PPP1R12A, DST, PAWR, MYO7A, SPTB, SRCIN1, SHROOM4, CD2AP, PEAK1, MYH9, TAX1BP3, TLN2, EPHA3, DDR2, DGKH, MACF1, AHNAK, NEXN, TWF1, ARHGAP21, MYO6, ABL2, STK38L, DMD, SVIL, ANKRD23, NEB, EFR3B, TTC17, ARHGAP33, ANLN, FER, MYO1B, CROCC, MYO5C, FILIP1, INTS6, MYO1H, CENPQ	2406	278	20666	1.51395	0.966892	0.0704567	0.0662636
GOTERM_CC_DIRECT	GO:0031410~cytoplasmic vesicle	47	1.86656	0.0414244	GABRB2, DGKD, CHIC1, ATP8A1, STXBP4, PDCD6, LRRK2, FNBP1L, TRAK1, DNAJC27, CXXC4, LRP6, GRIP1, SPAST, ALS2CL, RUSC2, ADAMTS1, FLRT1, MYO6, TRPM7, KIF1B, KIF21B, SPG11, APPL1, ARFGEF2, DST, DENND4A, ENTPD4, PDPK1, DENND4C, MAP1LC3B2, FAM91A1, MAPK15, MAPK8IP3, TMEM198, MIB1, SGSM1, CCDC88A, PIKFYVE, ITCH, SCN8A, ADGRF5, NBR1, JMY, ANP32E, ATM, ARHGEF2	2406	306	20666	1.31928	1	0.412233	0.3877
GOTERM_CC_DIRECT	GO:0005788~endoplasmic reticulum lumen	47	1.86656	0.054489	COL15A1, COL16A1, H6PD, COL13A1, COL14A1, FKBP14, COL11A2, COL12A1, PROZ, MIA3, LAMC1, HSP90B1, C4B, ADAMTSL1, TGOLN2, C4A, ADAMTS5, ADAMTS13, STC2, UGGT2, EDEM3, COL28A1, COL27A1, IGFBP5, LAMB1, F5, KTN1, VCAN, CYP2W1, COL4A2, COL5A1, COL4A1, COL4A4, COL5A3, COL7A1, COL4A3, COL5A2, DNAJC10, COL4A5, COL6A3, COL8A1, SPARCL1, COL21A1, COL9A3, NOTUM, SCG2, CES1	2406	312	20666	1.29391	1	0.485662	0.45676
GOTERM_CC_DIRECT	GO:0014069~postsynaptic density	46	1.82685	0.00516754	BRSK1, BMPR2, FMR1, ITPR1, PPP1R9A, RPL6, GRIP1, PCLO, SYNGAP1, PSD3, USP50, SRGAP2, ATP7A, BSN, MPDZ, SRGAP2B, USP8, HOMER1, PDPK1, MAGI2, HIP1R, PLEKHA5, ERBIN, TSC1, SRCIN1, GRIN2B, MIB1, DNM3, ARHGAP33, TANC1, RPS25, DLG2, PLCB4, ALS2, LRRC7, DNAJC6, DLG5, STRN, GOPC, IGSF9B, CPEB3, SOS1, SHANK3, EIF3A, SHANK2, CPEB4	2406	263	20666	1.50232	0.99506	0.0945843	0.0889554
GOTERM_CC_DIRECT	GO:0015630~microtubule cytoskeleton	42	1.66799	0.000231557	ZNF397, ZBTB49, MAST2, MYCBP2, PIK3R4, PLA2G6, LYST, NUAK1, TUBA3D, SPAST, KIF3B, ATXN7, KIF3A, TUBB1, CHORDC1, TAF1A, MAP7, SPTAN1, OFD1, RBM39, PRKCI, DST, CKAP2, NAV1, TBCA, CKAP5, GTF2F2, CENPE, TPX2, FER, CLIP1, KATNAL1, TTLL3, MAP7D3, KATNAL2, TAOK1, AGBL3, MAP7D2, AGBL2, CCSER2, MAFK, KANK4	2406	201	20666	1.79479	0.211304	0.0087906	0.00826745
GOTERM_CC_DIRECT	GO:0005938~cell cortex	41	1.62828	2.24622e-05	C2CD5, NUMA1, CTTNBP2, EPB41, AQP7, ITPR2, FRY, FNBP1L, TRAK1, IQGAP3, AKAP12, AKAP13, MYO6, KIF21A, HMCN1, ECT2, MYH10, SPTAN1, STOX1, CLASP1, ACTR2, DST, MYO10, MICAL3, COBL, TSC1, MYO7A, PARD3B, ARHGAP33, MKLN1, ANLN, FER, ITCH, CLIP1, PPFIBP1, KIAA1614, NCL, NEDD4, WDPCP, FRYL, RAI14	2406	176	20666	2.00093	0.022761	0.00121178	0.00113966
GOTERM_CC_DIRECT	GO:0016363~nuclear matrix	40	1.58856	1.76108e-08	BLM, AHCTF1, ZNF350, NUMA1, SATB1, SATB2, SMC3, GMCL1, TTBK2, SCAF8, ATXN7, HLTF, PHACTR3, ZNF326, ARID2, BRD7, MORC2, ARFGEF1, PBRM1, MORC3, SMARCC2, PHF10, CAD, DNMT3A, THOC1, PRPF40A, SORBS1, SMC1A, SRRM1, KIN, POLA1, STAG1, CENPF, STAG2, XPOT, TEP1, PSPC1, KIF4A, PPIG, LRIF1	2406	131	20666	2.62271	1.8051e-05	1.64101e-06	1.54335e-06
GOTERM_CC_DIRECT	GO:0042995~cell projection	40	1.58856	0.00411853	MACF1, SPTBN5, LRGUK, TRIO, TRAF3IP1, FMR1, ITSN1, PKD2, ARHGAP35, TBC1D31, SH3PXD2A, STK36, DMD, PLCG1, THSD7A, CFAP43, RAB11FIP2, SPTAN1, TNS3, CEP290, SPTBN2, MAGI1, ACTR2, SVIL, DST, PDPK1, CEP350, CAD, MICAL3, PTPN12, SYNJ2, ATP2B1, ZDHHC17, SPTB, ENAH, SLC6A6, FER, AGBL2, OGT, ARHGEF5	2406	218	20666	1.57603	0.985451	0.0844298	0.0794052
GOTERM_CC_DIRECT	GO:0000781~chromosome, telomeric region	38	1.50913	0.00019293	BLM, MRE11, RIF1, PRKDC, SMC5, SMC6, BRCA2, RAD51AP1, INSL6, HMBOX1, SMCHD1, WRN, SLX4, TNKS2, ZNF827, DHX36, TP53BP1, SLF1, SUN1, SSB, SLF2, CBX3, CBX1, ATRX, THOC1, ZBTB10, LIG4, THOC2, TERF1, SETX, MSH2, TEP1, SPDYA, ATM, DNA2, LRIF1, EZH1, ATR	2406	174	20666	1.87584	0.179443	0.0076059	0.00715325
GOTERM_CC_DIRECT	GO:0034451~centriolar satellite	36	1.42971	8.96386e-07	C2CD5, TMEM63A, C2CD3, CHD3, ODF2L, PCM1, TAF1D, PDZD2, TBC1D31, FAM184A, KIF5B, CSPP1, CNTRL, NEK1, PCNT, FNIP2, PIBF1, CEP290, CCDC112, CEP68, SPAG9, OFD1, RBM39, CCDC18, SPAG5, CCDC14, CDC42BPG, UPF3B, HOOK3, CD2AP, MIB1, CEP162, CCDC66, LRIF1, CEP63, MDM1	2406	128	20666	2.41576	0.000918374	7.65663e-05	7.20097e-05
GOTERM_CC_DIRECT	GO:0030496~midbody	36	1.42971	0.00508021	CEP126, CCDC146, KIF14, HSP90B1, CENPC, SYNE1, ZFYVE26, SPAST, KIF3B, USP50, ECT2, MYH10, USP8, SVIL, MBD5, SPAG5, PTCH1, DDX11, SAFB, TOPORS, SSH1, GNL3, LATS1, ASPM, CENPE, ANLN, CENPF, KATNAL1, KIF4A, MAK, PKN2, TACC1, CHMP4A, BIRC6, CPEB3, KIF20B	2406	193	20666	1.60216	0.994595	0.0945843	0.0889554
GOTERM_CC_DIRECT	GO:0005912~adherens junction	35	1.38999	0.00501559	OXTR, BMPR2, NEXN, LDB3, FMN1, CDH4, NPHP1, TNKS1BP1, HMCN1, MAGI1, DSP, MPP3, ERBIN, LMO7, KLHL24, SORBS1, FRMD4B, SHROOM4, PARD3B, VEGFA, AFDN, AHI1, FER, DLG1, DLG2, APC, ABI2, LRRC7, DLG5, MYH9, FAT2, FAT4, TLN1, JCAD, TJP2	2406	186	20666	1.61628	0.994223	0.0945843	0.0889554
GOTERM_CC_DIRECT	GO:0030054~cell junction	35	1.38999	0.00822178	MACF1, BRSK1, SPTBN5, EPB41, SMC5, AGER, EGFR, ARHGAP21, SLX4, NHS, KDR, DMD, SPTAN1, CDK5RAP2, SPTBN2, MAGI1, CEP68, DST, MAGI3, ERBIN, CGN, SPTB, COLQ, PLEKHA7, PARD3B, ENAH, AFDN, FER, DLG1, DLG5, SCN8A, CCDC88C, WDFY1, CCDC66, DSC3	2406	192	20666	1.56577	0.999789	0.129651	0.121935
GOTERM_CC_DIRECT	GO:0005911~cell-cell junction	35	1.38999	0.00961005	USP53, COL13A1, AQP7, TWF1, PKD2, IQGAP3, APOLD1, PNN, PDZD2, NPHP1, FLRT1, PLCG1, ECT2, MAGI1, MPP3, KIRREL1, MAGI3, HEG1, PLEKHG5, MAGI2, RPGRIP1L, CDC42BPA, MAPK15, PLEKHA7, AFDN, AHI1, PIKFYVE, DLG1, PCDHGA12, VANGL2, DNMBP, FAT1, RAPGEF2, DSG1, DSC3	2406	194	20666	1.54963	0.99995	0.140719	0.132344
GOTERM_CC_DIRECT	GO:0045211~postsynaptic membrane	35	1.38999	0.0369185	NLGN3, GABRB2, NRP2, HIP1, CLSTN2, COL13A1, KCNC1, CLSTN3, FMR1, SLC6A4, SYNE1, GRIP1, GABRR2, DMD, GABRE, SRGAP2, DRD2, SRGAP2B, GABBR1, KCND1, MAGEE1, KCNB1, PTCH1, ERBIN, TRPV1, ANK3, GRIN2B, SLC6A6, LRRC7, STRN, PLXNB1, IGSF9B, UTRN, SHANK3, SHANK2	2406	214	20666	1.4048	1	0.384023	0.361169
GOTERM_CC_DIRECT	GO:0000922~spindle pole	34	1.35028	0.000125848	NUMA1, KIF11, FRY, KIF15, CEP128, CDC14B, GOLGA2, SPAST, CSPP1, KNTC1, CEP95, TOPBP1, IKBKG, SPDL1, CDK5RAP2, PLK4, ODF2, DDX11, CKAP2, CKAP5, TOPORS, LATS1, ASPM, NEDD1, TPX2, CENPF, NIN, KATNAL1, KATNAL2, ALMS1, EFHC1, TUBGCP6, BIRC6, CEP63	2406	146	20666	2.00026	0.121028	0.00537474	0.00505488
GOTERM_CC_DIRECT	GO:0030027~lamellipodium	34	1.35028	0.0140203	PLEKHH2, DDX3X, ROCK1, ITSN1, PKD2, FGD4, FGD6, NHS, PLCG1, SRGAP2, MYH10, SRGAP2B, WASF3, CARMIL1, CARMIL3, MYO10, PLEKHG5, ARAP3, TSC1, MCC, CDC42BPA, SSH1, TIAM2, ENAH, CCDC88A, FER, APC, ALS2, ABI2, PIK3CA, RUFY3, SPATA13, FAT1, PKN2	2406	192	20666	1.52103	0.999999	0.181909	0.171083
GOTERM_CC_DIRECT	GO:0005635~nuclear envelope	34	1.35028	0.0501692	POM121, AHCTF1, RNF180, ITSN1, AKAP6, SYNE3, IPO7, SYNE2, CLGN, SYNE1, FAM156A, SMPD4, XPO1, TNKS2, POM121C, TPR, UBXN4, LBR, RANBP2, SUN1, DST, CBX3, LMO7, NUP153, SIRT1, POLA1, CENPF, SPDYA, WDFY3, MNS1, DNASE1, NEMP1, NUP58, ATR	2406	212	20666	1.37754	1	0.463274	0.435704
GOTERM_CC_DIRECT	GO:0043197~dendritic spine	32	1.27085	0.0056814	GABRB2, LAMA2, CTTNBP2, FMR1, ZMYND8, ASAP1, PPP1R9A, ABR, PALMD, KIF3B, OPHN1, USP50, DIP2A, DRD2, ARFGEF2, USP8, FARP1, GABBR1, PRRT2, KCND1, HOMER1, HIP1R, DNM3, ARHGAP33, ALS2, ABI2, NEDD4, STRN, CPEB3, SHANK3, SHANK2, CPEB4	2406	167	20666	1.64587	0.997091	0.100877	0.0948738
GOTERM_CC_DIRECT	GO:0005604~basement membrane	30	1.19142	1.65576e-06	LAMA5, COL15A1, COL16A1, LAMA2, COL13A1, LAMA4, LAMC1, NID1, ACAN, ADAMTS1, HMCN1, COL28A1, DST, ERBIN, LAMB1, HSPG2, COLQ, DLG1, COL4A2, COL5A1, COL4A1, COL4A4, COL7A1, COL4A3, COL4A5, FAT2, COL9A3, FAT4, FREM1, FREM2	2406	99	20666	2.60284	0.00169572	0.000106072	9.97595e-05
GOTERM_CC_DIRECT	GO:0072686~mitotic spindle	30	1.19142	0.00138744	PHLPP2, NUMA1, EPB41, KIF11, PKD2, CDC14B, GOLGA2, TAF1D, TUBB1, TPR, IKBKG, ECT2, MAP9, CLASP1, SPAG5, CKAP2, HAUS3, CDC7, ATAT1, CENPE, TPX2, NIN, NCOR1, YEATS2, ESPL1, FAM161A, WNK1, MAK, HECW2, EFHC1	2406	140	20666	1.84058	0.759038	0.0384359	0.0361485
GOTERM_CC_DIRECT	GO:0001650~fibrillar center	29	1.15171	0.00917659	AKNA, DDX46, HEATR1, NOLC1, TTF1, AGER, AFF4, WDR43, DCAF1, HERC4, RPS6KA6, NUAK1, TCOF1, TAF1C, STOX1, NOP58, SMARCA5, TERF1, SIRT1, WDR33, CD2AP, ARHGAP33, NEDD1, STAG2, PSPC1, TAF4B, TAX1BP3, TOP1, RAI14	2406	152	20666	1.63876	0.999921	0.138324	0.130092
GOTERM_CC_DIRECT	GO:0000776~kinetochore	29	1.15171	0.0178289	PHF2, AHCTF1, PHF6, CENPC, MTBP, XPO1, TPR, NUF2, TP53BP1, ARID2, BRD7, CLASP1, PLK4, PBRM1, SMARCC2, PPP1R12A, PHF10, SPAG5, SS18L1, SMC1A, CKAP5, GPATCH11, SGO2, CENPE, CENPF, CLIP1, DYNC1LI2, APC, CHMP4A	2406	160	20666	1.55682	1	0.220177	0.207073
GOTERM_CC_DIRECT	GO:0016605~PML body	28	1.11199	0.000139466	RB1, BLM, MRE11, SATB1, RNF6, SMC5, CHD3, SMC6, HMBOX1, ZMYM2, SUMO1, TOPBP1, PPARGC1A, SKIL, CASP8AP2, MORC3, SLF2, ZBTB16, ATRX, SIRT1, GCNA, HIPK3, TOPORS, HIPK2, KAT6A, SP3, WDFY3, ATR	2406	111	20666	2.16669	0.133213	0.0057181	0.0053778
GOTERM_CC_DIRECT	GO:0005930~axoneme	28	1.11199	0.00150675	SPAG16, DNAH1, TRAF3IP1, CCDC146, DNAH6, PIK3R4, DYNC2LI1, ARL13B, KIF3A, TOGARAM1, CFAP43, DYNC2H1, DNAH12, CCDC39, DNAH17, CFAP70, LCA5, RPGRIP1L, WDR35, RPGRIP1, CENPF, TTLL3, MAK, EFHC1, WDPCP, MNS1, BRWD1, CCDC40	2406	128	20666	1.87892	0.786812	0.0406425	0.0382238
GOTERM_CC_DIRECT	GO:0031514~motile cilium	28	1.11199	0.0045828	CATSPER2, INTU, CCDC146, PKD2, SLC9C1, PKD1, AK9, DYNC2LI1, IFT74, ARL13B, ARL13A, NPHP1, CCDC181, OXCT2, CFAP44, OFD1, ODF2, CFAP70, WDR19, FBXL13, TSGA10, IFT88, DAAM1, IFT81, MAK, MNS1, PMFBP1, BRWD1	2406	138	20666	1.74277	0.990979	0.0921053	0.086624
GOTERM_CC_DIRECT	GO:0005923~bicellular tight junction	26	1.03257	0.0113643	USP53, WNK4, CLDN20, NPHP1, NHS, ECT2, MPDZ, CGNL1, MAGI1, PRKCI, MAGI3, MAGI2, RPGRIP1L, ANK3, FRMD4B, CGN, ASH1L, MAPK15, PARD3B, DLG1, APC, CLDN15, RAPGEF2, STRN, ARHGEF2, TJP2	2406	134	20666	1.66659	0.999992	0.157411	0.148043
GOTERM_CC_DIRECT	GO:0005819~spindle	26	1.03257	0.0500029	RB1, DIDO1, NUMA1, KIF11, SPAST, CSPP1, CEP170, EVI5, SPAG8, CBX3, CEP350, CBX1, MICAL3, SPICE1, TERF1, ATAT1, ASPM, TPX2, CENPF, KATNAL1, MAP7D3, KATNAL2, MYH9, CEP162, ATM, ARHGEF2	2406	153	20666	1.45963	1	0.463274	0.435704
GOTERM_CC_DIRECT	GO:0035861~site of double-strand break	25	0.992851	0.000395458	MDC1, MRE11, RIF1, SMC5, SMC6, HTATSF1, MBTD1, UFL1, INSL6, SMCHD1, TOPBP1, TP53BP1, POLQ, ACTR2, SLF1, SLF2, XRCC4, ZGRF1, INTS3, SMARCA5, MMS22L, RNF169, APLF, TIMELESS, ATM	2406	100	20666	2.14734	0.333306	0.0135115	0.0127074
GOTERM_CC_DIRECT	GO:0005581~collagen trimer	23	0.913423	0.00198692	COL15A1, COL27A1, COL16A1, COL13A1, COL14A1, COL11A2, COL12A1, C1QL3, COLQ, WDR33, COL4A2, COL5A1, COL4A1, COL4A4, COL5A3, COL7A1, COL4A3, COL5A2, COL4A5, COL21A1, COL6A3, COL8A1, COL9A3	2406	99	20666	1.99551	0.869792	0.049673	0.0467168
GOTERM_CC_DIRECT	GO:0036126~sperm flagellum	23	0.913423	0.0933948	SPAG16, DNAH1, SPEF2, SPAG8, DNAH17, ODF2, ABHD2, CFAP70, CCDC146, DNHD1, EFCAB6, CFAP126, RPGR, IFT88, TTLL3, WBP2NL, EFHC1, CCDC181, MNS1, TSSK4, QRICH2, PMFBP1, DRD2	2406	141	20666	1.4011	1	0.66479	0.625227
GOTERM_CC_DIRECT	GO:0000775~chromosome, centromeric region	21	0.833995	3.83111e-05	TOP2A, CBX3, FMR1, CBX1, DNMT3A, SMC5, PDS5B, SMC6, SMC3, PDS5A, SMC1A, SMC4, CENPE, SGO2, STAG1, CENPF, STAG2, STAG3, MIS18BP1, CENPK, SYCP3	2406	66	20666	2.73298	0.0385085	0.00186994	0.00175866
GOTERM_CC_DIRECT	GO:0001726~ruffle	21	0.833995	0.00945324	MYO10, ROCK1, COBL, ARAP3, ARHGAP18, FRMD4B, CD2AP, MKLN1, FGD4, ACAP2, CLIP1, FGD6, ALS2, MYO6, MYH9, TRPM7, CSPG4, TLN2, PLCG1, TLN1, APPL1	2406	99	20666	1.82199	0.999941	0.140428	0.132071
GOTERM_CC_DIRECT	GO:0016328~lateral plasma membrane	20	0.794281	0.0189775	ABCC1, NUMA1, KCNB1, ANK3, SLC7A11, ATP2B1, IQGAP3, PKD1, SLC4A7, DLG1, DSTYK, VANGL2, APC, ERBB3, CLDN15, DSG1, SLC26A7, DMD, SCN5A, DRD2	2406	99	20666	1.73522	1	0.231571	0.217789
GOTERM_CC_DIRECT	GO:0005815~microtubule organizing center	19	0.754567	0.0132025	ARFGEF2, SPAG8, LRP1, C2CD3, CETN3, HAUS3, CAMSAP1, EHBP1, CRACR2A, DCDC2B, CNTRL, MYO18A, TUBGCP6, CEP250, BIRC6, CCDC81, PIBF1, CLASP1, CDK5RAP2	2406	89	20666	1.83368	0.999999	0.17806	0.167463
GOTERM_CC_DIRECT	GO:0010494~cytoplasmic stress granule	19	0.754567	0.0428119	EIF4A1, TIA1, SSB, DDX3X, ROCK1, NUFIP2, CELF1, STAU2, FMR1, PRRC2C, LARP4, GIGYF2, RC3H2, LARP1B, HIPK2, PUM2, LARP1, DHX36, PABPC1L	2406	101	20666	1.61582	1	0.415881	0.391131
GOTERM_CC_DIRECT	GO:0098982~GABA-ergic synapse	19	0.754567	0.0793446	GABRB2, ARFGEF2, CNTNAP2, GABBR1, CLSTN3, CACNA2D1, TRPV1, SHROOM4, ENAH, MKLN1, SLC6A6, GABRR2, ACAN, PCLO, NBEA, KIF5C, PLCB1, DRD2, BSN	2406	109	20666	1.49723	1	0.61149	0.575099
GOTERM_CC_DIRECT	GO:0015030~Cajal body	18	0.714853	0.0139301	SRRM2, NOP58, USPL1, ICE1, DDX46, FMR1, DDX42, NOLC1, ZC3H8, U2AF1, NPAT, HMBOX1, XPO1, EWSR1, PRPF3, FRG1, SMN2, SMN1	2406	83	20666	1.86275	0.999999	0.181909	0.171083
GOTERM_CC_DIRECT	GO:0005871~kinesin complex	17	0.675139	8.30746e-05	KIF14, KIF12, KIF11, KIF7, KIF27, KIF15, KIF3B, KIF3A, KIF5C, KIF5B, KIF5A, KIF13B, NPHP3, KIF21A, KIF1B, KIF21B, KIF20B	2406	49	20666	2.97998	0.0816301	0.00387052	0.00364018
GOTERM_CC_DIRECT	GO:0045177~apical part of cell	17	0.675139	0.0164923	DYNC2H1, HOMER1, PTCH1, ITPR3, SLC7A11, SLC25A27, DYNC2LI1, NEDD1, CLCN5, MYO1B, PCM1, NIN, MYO6, ADGRF5, DCHS1, FAT4, MPDZ	2406	78	20666	1.87204	1	0.208699	0.196279
GOTERM_CC_DIRECT	GO:0005643~nuclear pore	17	0.675139	0.0881599	RANBP2, AHCTF1, POM121, RANBP17, RGPD8, NUP153, IPO7, RGPD4, RGPD3, POM121C, XPO4, SUMO1, XPOT, TPR, NPIPA1, CHMP4A, NUP58	2406	96	20666	1.52103	1	0.640879	0.602738
GOTERM_CC_DIRECT	GO:0071013~catalytic step 2 spliceosome	17	0.675139	0.0881599	SRRM2, GPATCH1, CDC5L, U2AF1, HNRNPR, CWC27, CDC40, SRRM1, PNN, SYF2, CWC22, FRG1, SNRNP200, SLU7, HNRNPA1L2, SF3B1, RBM44	2406	96	20666	1.52103	1	0.640879	0.602738
GOTERM_CC_DIRECT	GO:0000792~heterochromatin	16	0.635425	0.00030737	ZBTB18, TOP2B, UHRF2, CBX3, ATRX, CBX1, DNMT3A, PSIP1, CHD5, SIRT1, MECP2, SALL4, TNKS1BP1, MORC2, MPHOSPH8, EZH1	2406	49	20666	2.80469	0.270286	0.0108639	0.0102174
GOTERM_CC_DIRECT	GO:0060170~ciliary membrane	16	0.635425	0.00580659	PTCH1, IQCE, PKD1L1, BBIP1, EFCAB7, PKD2, PKD1, EVC, ARL13B, ARL13A, GPR161, DRD2, BRWD1, SHANK3, SHANK2, TAS2R4	2406	64	20666	2.14734	0.997443	0.100877	0.0948738
GOTERM_CC_DIRECT	GO:0070161~anchoring junction	16	0.635425	0.00675461	WWP1, ARHGAP21, DLG1, DSTYK, DNMBP, SH3PXD2A, RUFY3, SCN8A, CCDC88C, PRX, SPATA13, KDR, RAPGEF2, ERC1, ARHGEF5, RAI14	2406	65	20666	2.1143	0.999038	0.1151	0.10825
GOTERM_CC_DIRECT	GO:1904115~axon cytoplasm	16	0.635425	0.00782269	DST, TRAK1, MAPK8IP3, HDAC6, DLG2, SPAST, OPA1, KIF3B, KIF3A, KIF5C, KIF4A, KIF5B, MAP1A, KIF5A, KIF21A, KIF1B	2406	66	20666	2.08227	0.999681	0.125285	0.117829
GOTERM_CC_DIRECT	GO:0016459~myosin complex	15	0.595711	0.000516788	MYH7B, MYO10, MYO7A, CGN, MYO9A, MYO1B, MYO15B, MYO6, MYO5C, MYO18A, MYH9, MYH11, MYO1H, MYH10, CGNL1	2406	46	20666	2.80088	0.411304	0.0167754	0.015777
GOTERM_CC_DIRECT	GO:0030175~filopodium	15	0.595711	0.0979645	FARP1, MYO10, TWF1, PPP1R9A, TIAM2, ENAH, FGD4, MYO1B, ABI2, RUFY3, MYO6, SPATA13, FAT1, DMD, UTRN	2406	83	20666	1.55229	1	0.686907	0.646028
GOTERM_CC_DIRECT	GO:0097431~mitotic spindle pole	14	0.555997	0.000523719	MAPKBP1, SPAG5, NUMA1, SMC6, SMC3, SMC1A, ASPM, STAG1, NIN, STAG2, FAM161A, CNTRL, KIF20B, CDK5RAP2	2406	41	20666	2.93295	0.415473	0.0167754	0.015777
GOTERM_CC_DIRECT	GO:0032391~photoreceptor connecting cilium	14	0.555997	0.000678539	SPTBN5, WDR19, CETN3, LCA5, PCDHB15, MYO7A, RPGRIP1L, TOPORS, RPGRIP1, KIAA1549, FAM161A, MAK, NPHP1, CEP290	2406	42	20666	2.86312	0.501294	0.020456	0.0192386
GOTERM_CC_DIRECT	GO:0016529~sarcoplasmic reticulum	14	0.555997	0.00263546	RYR2, GSTM2, CACNA2D1, ITPR1, CLEC18B, ITPR2, AKAP6, ATP2A1, ITPR3, ANK3, JPH1, SYNE2, SGCD, CMYA5	2406	48	20666	2.50523	0.933124	0.0587249	0.05523
GOTERM_CC_DIRECT	GO:0001750~photoreceptor outer segment	14	0.555997	0.0531883	WDR19, MAGI2, MYRIP, MYO7A, ARR3, RPGR, VCAN, MAK, GNAQ, CEP250, CCDC66, IMPG1, EYS, SHANK2	2406	69	20666	1.74277	1	0.478228	0.449768
GOTERM_CC_DIRECT	GO:0032040~small-subunit processome	14	0.555997	0.0915348	NOP58, WDR36, PRKDC, KRR1, HEATR1, DNTTIP2, PWP2, WDR43, PDCD11, BMS1, MPHOSPH10, UTP20, UTP14A, RPS24	2406	75	20666	1.60335	1	0.660727	0.621406
GOTERM_CC_DIRECT	GO:0097542~ciliary tip	13	0.516283	0.00902188	DYNC2H1, CDKL5, TRAF3IP1, WDR19, IFT80, KIF7, WDR35, DYNC2LI1, IFT74, IFT88, KIF3B, IFT81, KIF3A	2406	49	20666	2.27881	0.999908	0.138021	0.129807
GOTERM_CC_DIRECT	GO:0031252~cell leading edge	13	0.516283	0.0223405	CARMIL1, PRKCI, DDX3X, DST, CDC42BPG, CDC42BPA, HDAC6, CD2AP, SLK, JMY, AAK1, MYH9, ATP7A	2406	55	20666	2.03021	1	0.25915	0.243727
GOTERM_CC_DIRECT	GO:0017053~transcription repressor complex	13	0.516283	0.0464557	SPEN, ZNF350, ZBTB16, ARID4A, HMGB1, N4BP2L2, PRDM10, REST, NCOR1, SP1, C1D, SP3, ZNF224	2406	61	20666	1.83052	1	0.445019	0.418535
GOTERM_CC_DIRECT	GO:0030864~cortical actin cytoskeleton	13	0.516283	0.0635246	MACF1, SPTBN5, PLEKHH2, HIP1, HIP1R, MYRIP, PPP1R9A, SPTB, SHROOM4, AKAP13, DMD, SPTAN1, SPTBN2	2406	64	20666	1.74471	1	0.538122	0.506097
GOTERM_CC_DIRECT	GO:0005801~cis-Golgi network	13	0.516283	0.0842719	GOLGA8R, GOLIM4, HOOK3, GOLGA8N, GOLGA2, GOLGA8B, BCL9, RAB30, GOLGB1, AKAP9, TRIP11, GOLGA8A, FKTN	2406	67	20666	1.66659	1	0.635138	0.597339
GOTERM_CC_DIRECT	GO:0000242~pericentriolar material	12	0.476569	3.0348e-05	NEDD1, PCM1, NIN, TNKS2, CEP152, CEP85L, RABL2A, NEK1, CEP192, TUBE1, HOOK3, CDK5RAP2	2406	24	20666	4.29468	0.0306283	0.00155533	0.00146277
GOTERM_CC_DIRECT	GO:0000793~condensed chromosome	12	0.476569	0.00024178	TOP2A, L3MBTL1, INSL6, RIF1, SMARCA5, HMGB2, LIG4, NCAPD2, HMGB1, MKI67, BAZ1B, SMC2	2406	29	20666	3.55422	0.219527	0.00885089	0.00832416
GOTERM_CC_DIRECT	GO:0032993~protein-DNA complex	12	0.476569	0.0103807	RAD52, KDM5A, SUZ12, MED1, NPM1, ATF6B, NFYB, PRKDC, SP1, SP3, EP300, TOP1	2406	44	20666	2.34255	0.999977	0.145756	0.137082
GOTERM_CC_DIRECT	GO:0001673~male germ cell nucleus	12	0.476569	0.0687708	TOP2A, ANKRD17, KDM3A, SPAG8, STAG3, CELF1, ZBTB16, BRCA1, TOPBP1, TOP1, TAF3, MLH3	2406	58	20666	1.77711	1	0.576525	0.542214
GOTERM_CC_DIRECT	GO:0090734~site of DNA damage	11	0.436855	0.0199352	POLQ, MMS22L, CUL5, CBX3, ZMYND8, CBX1, APLF, TOPBP1, POLK, ERCC6, ATR	2406	42	20666	2.24959	1	0.240395	0.226089
GOTERM_CC_DIRECT	GO:0000123~histone acetyltransferase complex	10	0.397141	0.00254487	CREBBP, BRPF1, BRPF3, KAT6B, PHF20, KAT6A, EP300, JADE3, KANSL1L, OGT	2406	27	20666	3.18124	0.926599	0.0585029	0.0550212
GOTERM_CC_DIRECT	GO:0032839~dendrite cytoplasm	10	0.397141	0.00336817	CDKL5, KIF3B, MAP2, KIF5C, STAU2, KIF5B, LRRK2, KIF5A, HIP1R, UHMK1	2406	28	20666	3.06763	0.968514	0.0704567	0.0662636
GOTERM_CC_DIRECT	GO:0000228~nuclear chromosome	10	0.397141	0.00336817	TOP2A, SETX, BLM, PBRM1, ATRX, NCAPD2, BAZ1A, TOP1, CHD1, SMC2	2406	28	20666	3.06763	0.968514	0.0704567	0.0662636
GOTERM_CC_DIRECT	GO:0097730~non-motile cilium	10	0.397141	0.0134748	AHI1, IFT88, ARL13B, ARL13A, WDR19, CFAP69, PKD1L1, DRD2, PKD2, GLIS2	2406	34	20666	2.52628	0.999999	0.179373	0.168698
GOTERM_CC_DIRECT	GO:0005875~microtubule associated complex	10	0.397141	0.0320907	SPTBN5, RABGAP1, MAP2, KIF3A, KIF5C, KIF4A, MAP1A, MAP7, KIF7, HDAC6	2406	39	20666	2.2024	1	0.349925	0.329101
GOTERM_CC_DIRECT	GO:0002102~podosome	10	0.397141	0.0430082	SVIL, SH3PXD2A, SCN8A, SPATA13, ASAP1, PTPN12, ERC1, TNS3, ARHGEF5, CD2AP	2406	41	20666	2.09497	1	0.415881	0.391131
GOTERM_CC_DIRECT	GO:0097060~synaptic membrane	10	0.397141	0.0994882	SYDE2, CNTNAP2, SLC6A7, DLG1, SYNJ1, PCDH9, AKAP9, HIP1R, GRIN2B, EGFR	2406	48	20666	1.78945	1	0.686907	0.646028
GOTERM_CC_DIRECT	GO:0005721~pericentric heterochromatin	9	0.357427	0.0225018	KDM4C, UHRF2, CBX3, ATRX, CBX1, SMARCA5, BAZ1A, BAZ1B, CENPC	2406	31	20666	2.49369	1	0.25915	0.243727
GOTERM_CC_DIRECT	GO:0016592~mediator complex	9	0.357427	0.0865882	MED12, BCLAF3, MED23, MED1, MED14, BCLAF1, MED13, THRAP3, MED13L	2406	40	20666	1.93261	1	0.63851	0.600511
GOTERM_CC_DIRECT	GO:0002116~semaphorin receptor complex	8	0.317712	0.00192962	NRP2, SLTM, PLXNA2, PLXNB3, PLXNA1, PLXNB1, PLXNA4, PLXNA3	2406	17	20666	4.04205	0.861899	0.0494465	0.0465038
GOTERM_CC_DIRECT	GO:0035145~exon-exon junction complex	8	0.317712	0.0100375	UPF2, PNN, BCLAF1, CCDC9, THRAP3, UPF3B, ACIN1, UPF3A	2406	22	20666	3.1234	0.999968	0.142894	0.13439
GOTERM_CC_DIRECT	GO:0035371~microtubule plus-end	8	0.317712	0.0207448	CLIP1, SPAG5, DST, NUMA1, NCKAP5L, CKAP5, CLASP1, CDK5RAP2	2406	25	20666	2.7486	1	0.247249	0.232534
GOTERM_CC_DIRECT	GO:0099524~postsynaptic cytosol	8	0.317712	0.0256121	SENP7, HOMER1, SUMO1, KIF5C, KIF5B, GNAQ, KIF5A, PLCB1	2406	26	20666	2.64288	1	0.288488	0.271319
GOTERM_CC_DIRECT	GO:0016514~SWI/SNF complex	8	0.317712	0.0526731	RB1, PBRM1, SMARCC2, PHF10, BICRAL, ARID2, SMARCA2, ARID1B	2406	30	20666	2.2905	1	0.477787	0.449353
GOTERM_CC_DIRECT	GO:0005640~nuclear outer membrane	8	0.317712	0.081607	SMPD4, NAV3, DMD, ITPR3, UTRN, SYNE3, SYNE2, SYNE1	2406	33	20666	2.08227	1	0.619609	0.582735
GOTERM_CC_DIRECT	GO:0035869~ciliary transition zone	8	0.317712	0.092938	DYNC2LI1, PCM1, INTU, TRAF3IP1, RPGRIP1L, CEP290, CC2D2B, TTBK2	2406	34	20666	2.02103	1	0.66479	0.625227
GOTERM_CC_DIRECT	GO:0035253~ciliary rootlet	7	0.277998	0.00485827	RPGRIP1, SPAG5, KIF5C, CROCC, KIF5B, KIF5A, RPGRIP1L	2406	15	20666	4.00837	0.993207	0.0939571	0.0883655
GOTERM_CC_DIRECT	GO:0016586~RSC-type complex	7	0.277998	0.00701666	SUZ12, PBRM1, SMARCC2, PHF10, ARID2, BRD7, SMARCA2	2406	16	20666	3.75784	0.999266	0.1151	0.10825
GOTERM_CC_DIRECT	GO:0000800~lateral element	7	0.277998	0.00701666	BLM, SYCP2, STAG3, BRCA1, SYCP3, BRCA2, SMC3	2406	16	20666	3.75784	0.999266	0.1151	0.10825
GOTERM_CC_DIRECT	GO:0000779~condensed chromosome, centromeric region	7	0.277998	0.00979141	CENPE, SYCP2, CBX3, ATRX, KMT5B, NCAPD2, CENPC	2406	17	20666	3.5368	0.999958	0.141355	0.132943
GOTERM_CC_DIRECT	GO:0043194~axon initial segment	7	0.277998	0.0525726	LRRC7, MAP2, SCN8A, MAP1A, ADAM22, NAV1, ANK3	2406	24	20666	2.50523	1	0.477787	0.449353
GOTERM_CC_DIRECT	GO:0035097~histone methyltransferase complex	7	0.277998	0.0626234	KMT2D, KMT2A, NCOA6, KMT2C, KMT2B, ZNF335, JARID2	2406	25	20666	2.40502	1	0.534909	0.503075
GOTERM_CC_DIRECT	GO:0016460~myosin II complex	7	0.277998	0.0858761	MYH7B, MYH3, LIMCH1, MYO18A, MYH9, MYH11, MYH10	2406	27	20666	2.22687	1	0.637848	0.599888
GOTERM_CC_DIRECT	GO:0030286~dynein complex	7	0.277998	0.0858761	DYNC2H1, DNAH12, DYNC1LI2, DNAH1, DNAH17, DNAH6, DNHD1	2406	27	20666	2.22687	1	0.637848	0.599888
GOTERM_CC_DIRECT	GO:0034704~calcium channel complex	7	0.277998	0.0990534	RYR2, SESTD1, PKD1L1, AKAP6, ATP2A1, PKD1, RYR3	2406	28	20666	2.14734	1	0.686907	0.646028
GOTERM_CC_DIRECT	GO:0110016~B-WICH complex	6	0.238284	0.000878335	SMARCA5, DDX21, DEK, ERCC6, BAZ1B, SF3B1	2406	8	20666	6.44202	0.59371	0.0250081	0.0235199
GOTERM_CC_DIRECT	GO:0097539~ciliary transition fiber	6	0.238284	0.00178672	CENPF, NIN, ODF2, CEP164, SCLT1, CEP83	2406	9	20666	5.72624	0.840071	0.0469587	0.0441641
GOTERM_CC_DIRECT	GO:0030686~90S preribosome	6	0.238284	0.0172396	ZDBF2, BMS1, HEATR1, SRFBP1, UTP20, KRI1	2406	14	20666	3.68115	1	0.215495	0.202671
GOTERM_CC_DIRECT	GO:0098797~plasma membrane protein complex	6	0.238284	0.0308911	SLC6A6, EVC, AHNAK, LRP1, EFCAB7, HSPG2	2406	16	20666	3.22101	1	0.340466	0.320204
GOTERM_CC_DIRECT	GO:0001741~XY body	6	0.238284	0.0396826	PLK4, ZCWPW1, SUMO1, DNMT3A, SPDYA, BRCA1	2406	17	20666	3.03154	1	0.398771	0.375039
GOTERM_CC_DIRECT	GO:0043596~nuclear replication fork	6	0.238284	0.049843	ETAA1, WDHD1, MMS22L, EME2, SMARCA5, BAZ1B	2406	18	20666	2.86312	1	0.463274	0.435704
GOTERM_CC_DIRECT	GO:0043034~costamere	6	0.238284	0.049843	SVIL, HOMER1, AHNAK, AHNAK2, DMD, ANK3	2406	18	20666	2.86312	1	0.463274	0.435704
GOTERM_CC_DIRECT	GO:0071004~U2-type prespliceosome	6	0.238284	0.0613879	PRPF39, DDX42, LUC7L3, PRPF40B, PRPF40A, SF3B1	2406	19	20666	2.71243	1	0.528761	0.497294
GOTERM_CC_DIRECT	GO:0043227~membrane-bounded organelle	6	0.238284	0.0743116	RAB30, NUMA1, CEP164, GCC2, RGPD8, CDC14B	2406	20	20666	2.57681	1	0.599603	0.563919
GOTERM_CC_DIRECT	GO:0097708~intracellular vesicle	6	0.238284	0.0743116	ABCA1, ITSN2, GABRR2, ITSN1, EGFR, APPL1	2406	20	20666	2.57681	1	0.599603	0.563919
GOTERM_CC_DIRECT	GO:0005587~collagen type IV trimer	5	0.19857	0.00225947	COL4A2, COL4A1, COL4A4, COL4A3, COL4A5	2406	6	20666	7.1578	0.901586	0.0538594	0.0506541
GOTERM_CC_DIRECT	GO:0030892~mitotic cohesin complex	5	0.19857	0.00225947	SGO2, STAG1, STAG2, SMC1A, SMC3	2406	6	20666	7.1578	0.901586	0.0538594	0.0506541
GOTERM_CC_DIRECT	GO:0036449~microtubule minus-end	5	0.19857	0.00478618	ASPM, SVIL, NUMA1, CAMSAP1, CAMSAP2	2406	7	20666	6.13526	0.992683	0.0939571	0.0883655
GOTERM_CC_DIRECT	GO:0044327~dendritic spine head	5	0.19857	0.00869402	DNM3, RGS7BP, SRGAP2, SRGAP2B, SYNE1	2406	8	20666	5.36835	0.99987	0.135021	0.126985
GOTERM_CC_DIRECT	GO:0008278~cohesin complex	5	0.19857	0.0142199	STAG1, STAG2, STAG3, SMC1A, SMC3	2406	9	20666	4.77187	1	0.182192	0.171349
GOTERM_CC_DIRECT	GO:0120103~centriolar subdistal appendage	5	0.19857	0.0215452	NIN, ODF2, CNTRL, CEP170, CEP128	2406	10	20666	4.29468	1	0.253837	0.238731
GOTERM_CC_DIRECT	GO:0034993~meiotic nuclear membrane microtubule tethering complex	5	0.19857	0.0420319	SUN1, DMD, SYNE3, SYNE2, SYNE1	2406	12	20666	3.5789	1	0.414256	0.389603
GOTERM_CC_DIRECT	GO:0005588~collagen type V trimer	4	0.158856	0.00574831	COL28A1, COL5A1, COL5A3, COL5A2	2406	4	20666	8.58936	0.997285	0.100877	0.0948738
GOTERM_CC_DIRECT	GO:0005668~RNA polymerase transcription factor SL1 complex	4	0.158856	0.0131258	TAF1D, TAF1B, TAF1C, TAF1A	2406	5	20666	6.87149	0.999999	0.17806	0.167463
GOTERM_CC_DIRECT	GO:0120099~procentriole replication complex	4	0.158856	0.0239921	PLK4, CEP152, SASS6, CEP192	2406	6	20666	5.72624	1	0.273243	0.256982
GOTERM_CC_DIRECT	GO:0070776~MOZ/MORF histone acetyltransferase complex	4	0.158856	0.0383965	BRPF1, BRPF3, KAT6B, KAT6A	2406	7	20666	4.90821	1	0.389668	0.366478
GOTERM_CC_DIRECT	GO:0070419~nonhomologous end joining complex	4	0.158856	0.0562181	DCLRE1C, XRCC4, PRKDC, LIG4	2406	8	20666	4.29468	1	0.488335	0.459273
GOTERM_CC_DIRECT	GO:0070578~RISC-loading complex	4	0.158856	0.0562181	AGO3, AGO4, AGO2, DICER1	2406	8	20666	4.29468	1	0.488335	0.459273
GOTERM_CC_DIRECT	GO:0001940~male pronucleus	4	0.158856	0.0562181	INSL6, RIF1, CBX1, TET3	2406	8	20666	4.29468	1	0.488335	0.459273
GOTERM_CC_DIRECT	GO:0031095~platelet dense tubular network membrane	4	0.158856	0.0772172	ITPR1, ITPR2, ATP2A1, ITPR3	2406	9	20666	3.81749	1	0.599603	0.563919
GOTERM_CC_DIRECT	GO:0044294~dendritic growth cone	4	0.158856	0.0772172	CDKL5, MAP2, PTCH1, COBL	2406	9	20666	3.81749	1	0.599603	0.563919
GOTERM_CC_DIRECT	GO:0098637~protein complex involved in cell-matrix adhesion	4	0.158856	0.0772172	LAMA2, LAMB1, LAMC1, NID1	2406	9	20666	3.81749	1	0.599603	0.563919
GOTERM_CC_DIRECT	GO:0030915~Smc5-Smc6 complex	4	0.158856	0.0772172	SLF1, SLF2, SMC5, SMC6	2406	9	20666	3.81749	1	0.599603	0.563919
GOTERM_CC_DIRECT	GO:0008091~spectrin	4	0.158856	0.0772172	SPTBN5, SPTAN1, SPTB, SPTBN2	2406	9	20666	3.81749	1	0.599603	0.563919
GOTERM_CC_DIRECT	GO:0072559~NLRP3 inflammasome complex	4	0.158856	0.0772172	DDX3X, DHX33, CARD8, NLRP1	2406	9	20666	3.81749	1	0.599603	0.563919
GOTERM_CC_DIRECT	GO:0120098~procentriole	3	0.119142	0.0374656	PLK4, CEP152, CEP192	2406	3	20666	8.58936	1	0.384023	0.361169
GOTERM_CC_DIRECT	GO:0061793~chromatin lock complex	3	0.119142	0.0374656	RB1, L3MBTL1, CBX3	2406	3	20666	8.58936	1	0.384023	0.361169
GOTERM_CC_DIRECT	GO:0150034~distal axon	3	0.119142	0.0374656	BRSK1, BRSK2, KIF5C	2406	3	20666	8.58936	1	0.384023	0.361169
GOTERM_CC_DIRECT	GO:0043259~laminin-10 complex	3	0.119142	0.0374656	LAMA5, LAMB1, LAMC1	2406	3	20666	8.58936	1	0.384023	0.361169
GOTERM_CC_DIRECT	GO:0044307~dendritic branch	3	0.119142	0.0374656	MAP2, MAP1A, AKAP9	2406	3	20666	8.58936	1	0.384023	0.361169
GOTERM_CC_DIRECT	GO:0070532~BRCA1-B complex	3	0.119142	0.069183	BRIP1, BRCA1, TOPBP1	2406	4	20666	6.44202	1	0.576525	0.542214
GOTERM_MF_DIRECT	GO:0005515~protein binding	1808	71.803	1.50652e-09	ITSN2, JRK, SLC4A1AP, ITSN1, ACCS, PTPDC1, ALKBH8, SYNGAP1, FGFR1OP2, GPBP1, BBX, SUPT20H, FNBP4, ZNF18, SECISBP2, ZNF10, ZNF12, PHKA2, CD2AP, EWSR1, ORAI2, FAR1, CLOCK, SET, COL13A1, BAZ2A, BAZ2B, ZNF23, PLA2G6, ZNF26, RNF213, LARP1, ADAMTS13, RNF216, GTF2IRD2B, CREBBP, GSTM2, PBX2, EIF2AK2, LARP7, LNPEP, LARP4, PPFIBP1, VANGL2, AGO3, AGO4, AGO2, FAT1, STRN, FAT4, HNRNPA1L2, DZIP3, ZNF493, ARHGA…	2370	13670	19208	1.07192	2.54752e-06	7.72434e-08	7.43216e-08
GOTERM_MF_DIRECT	GO:0046872~metal ion binding	542	41.525	4.18866e-29	ZNF292, ITSN1, XYLT1, ABAT, GPATCH8, ZXDA, ZFYVE26, ZSCAN30, ZC3H12B, ZXDB, ZNF169, ZNF18, ZNF285, PRKCI, ZNF283, ZNF160, DDX11, CACNA2D1, ZNF281, REV1, ZNF10, PRKCA, ZNF12, DICER1, AARSD1, SYTL4, RC3H2, ZFYVE16, ZSCAN20, RNF128, EWSR1, RUFY2, YME1L1, FREM1, FREM2, ZSCAN29, ZNF397, ZNF154, ZNF274, ZNF273, ZNF391, AGAP4, BAZ2A, BAZ2B, ZNF23, PRDM10, ZNF26, ADAMTS16, HPX, ADAMTS14, RNF213, ADAMTS13…	2370	2851	19208	1.54076	7.08302e-26	7.08721e-26	6.81914e-26
GOTERM_MF_DIRECT	GO:0005524~ATP binding	312	22.3908	2.8776e-20	EIF4A1, TRIO, PANK3, DNHD1, SMC5, SMC6, MKI67, SMC3, SMC4, SMC2, DCAF1, RPS6KA6, CHORDC1, PDK4, KDR, KIF21A, KIF21B, DYNC2H1, PRKCI, ENTPD4, DDX11, STARD9, ACSL6, DDX10, PRKCA, MYO7A, DICER1, AARSD1, PASK, RUNX2, UHMK1, ABCA10, DYNC1LI2, KATNAL1, DDX39B, KATNAL2, TEP1, SIK3, YME1L1, SIK1, ALPK3, DNA2, KIF20B, EPHA3, AARS2, PRKDC, TXK, PIK3R4, WNK4, NOLC1, TWF1, TTBK2, HELZ2, BRIP1, NUAK1, SPAST, …	2370	1544	19208	1.63773	4.86602e-17	1.21722e-17	1.17118e-17
GOTERM_MF_DIRECT	GO:0003677~DNA binding	308	22.2319	1.37696e-28	EHF, JRK, ZNF292, MKI67, RPL6, ELK4, PNN, ZNF606, GPBP1, BBX, SOX6, SOX5, ZNF18, WDHD1, ZNF285, DDX11, SECISBP2, RFX3, DICER1, RC3H2, RUNX2, SRRM1, ZNF718, RFX7, AKAP9, HOXB3, ZNF711, DNA2, CLOCK, ZNF154, ZNF274, SET, TSHZ1, TSHZ2, BAZ2A, BAZ2B, ZNF23, PRDM10, ZNF26, HELZ2, BRIP1, ZNF827, HLTF, ZSCAN12, SURF6, ZNF700, HIVEP2, ZNF268, PPARGC1A, GTF2IRD2B, ZNF146, STAT5B, RTEL1-TNFRSF6B, PHC1, ZNF3…	2370	1355	19208	1.84224	2.32843e-25	1.16491e-25	1.12084e-25
GOTERM_MF_DIRECT	GO:0000978~fatty acid biosynthesis	281	21.1597	2.5024e-28	EHF, IKZF2, BACH2, IKZF4, CCAR1, ELK4, ZSCAN30, ZNF606, ZNF727, ZNF605, HOXA2, ZNF600, ZNF721, ZNF841, SOX6, HOXA6, SOX7, SOX5, MED1, ZNF18, ZNF283, ZNF160, ZNF281, RFX3, ZNF10, ZNF12, RUNX2, ZNF718, ZNF717, ZSCAN20, RFX7, ZNF714, HOXB3, ZNF711, CLOCK, ZSCAN29, ZNF397, ZNF154, ZNF274, ZNF273, ZNF23, ZNF26, ZBTB2, POU5F1B, ZNF708, ZNF707, ZNF704, DHX36, HIVEP1, ZSCAN12, HIVEP2, ZNF268, ZNF146, ZSC…	2370	1198	19208	1.90101	4.23155e-25	1.41135e-25	1.35797e-25
GOTERM_MF_DIRECT	GO:0003723~RNA binding	272	10.8022	1.79001e-12	DMGDH, TCERG1, EIF4A1, GPATCH1, HNRNPR, THUMPD1, PWP2, MKI67, GPATCH8, RPL6, ALKBH8, CCAR1, PNN, LSM12, GPBP1, RPL39, SEC63, TNS1, SRRM2, SCAF11, SECISBP2, DNTTIP2, DDX10, FNDC3A, DICER1, CDC40, RC3H2, SRRM1, UHMK1, FAM133B, MARF1, XRN1, DDX39B, EWSR1, TEP1, SRFBP1, DNA2, MACF1, PRKDC, NOLC1, BAZ2A, HTATSF1, RNPC3, GIGYF2, HELZ2, LARP1, DHX33, PDCD11, DHX36, HLTF, SURF6, PPARGC1A, ZRSR2, PRPF38B,…	2370	1473	19208	1.49658	3.02691e-09	3.02871e-10	2.91414e-10
GOTERM_MF_DIRECT	GO:0000981~DNA-binding transcription factor activity, RNA polymerase II-specific	258	10.2462	4.06842e-16	EHF, ZNF292, BACH2, ELK4, ZSCAN30, ZNF606, ZNF727, ZNF605, ZNF846, HOXA2, BBX, ZNF600, SOX6, HOXA6, SOX7, ZNF169, SOX5, ZNF18, ZNF283, ZNF160, ZNF281, RFX3, ZNF10, ZNF12, RUNX2, ZNF718, ZSCAN20, RFX7, ZNF714, HOXB3, ZNF711, CLOCK, ZSCAN29, ZNF397, ZNF154, ZNF274, ZNF273, ZNF391, TSHZ1, TSHZ2, ZNF23, ZNF26, POU5F1B, ZNF708, HIVEP1, ZSCAN12, ZNF700, HIVEP2, GTF2IRD2B, ZNF146, ZSCAN18, STAT5B, ZNF14…	2370	1285	19208	1.62724	7.50955e-13	1.37675e-13	1.32468e-13
GOTERM_MF_DIRECT	GO:0008270~zinc ion binding	164	6.51311	1.11075e-07	ZFAND4, ZMYND8, LTN1, CBLB, PRDM2, RORA, TTF2, IKZF4, ALKBH8, ZDBF2, HERC2, ZMIZ1, ZNF84, CHORDC1, ENPP1, EP300, ENPP3, SCAPER, RAG1, TRIM23, MORC3, KDM2A, ESCO1, ZGRF1, PRKCA, ZCRB1, MYT1, CLIP1, ZNF91, ZNF92, TRIM17, KAT6A, ZNF318, WDFY1, NEIL1, ZNF830, UTRN, ZNF675, CUL9, L3MBTL1, BLM, L3MBTL3, AARS2, KMT2A, KMT2B, MYCBP2, UBR4, UBR3, UBR2, UBR1, FBXO43, MBTD1, ADAMTS13, ZMAT1, RNF216, RNF217,…	2370	893	19208	1.48842	0.00018781	4.37066e-06	4.20534e-06
GOTERM_MF_DIRECT	GO:0003682~chromatin binding	126	5.00397	2.99629e-15	CCNT2, TRRAP, FMR1, TTF1, SMC3, SMC4, SMC2, ELK4, HMGN5, EP300, SVEP1, KMT5B, ZNF445, HMGN3, TSPYL2, MED1, WDHD1, SMARCC2, SFMBT1, SFMBT2, DDX11, MSH2, KAT6B, KAT6A, TSPYL4, GLYR1, ZNF431, L3MBTL1, ANKRD17, ZNF274, L3MBTL3, SET, KMT2A, MBTD1, BRIP1, MRNIP, TPR, EP400, TNRC18, MORC2, SKIL, STAT5B, CREBBP, PHC1, FANCM, PHF10, CBX3, CBX1, SMARCA5, NFATC2, PBX2, SMARCA1, PHC3, SMARCA2, POLA1, STAG1, …	2370	500	19208	2.04237	5.06895e-12	8.44955e-13	8.12994e-13
GOTERM_MF_DIRECT	GO:0016887~ATP hydrolysis activity	112	4.44797	1.06552e-14	EIF4A1, ATP8A1, SMC5, SMC6, SMC3, SMC4, SMC2, SMCHD1, KIF5C, KIF5B, KIF5A, KIF21A, KIF21B, DYNC2H1, MORC3, DDX11, DDX10, ATP11C, ATP11B, ATP11A, ABCA10, MSH2, KATNAL1, DDX39B, KATNAL2, YME1L1, RAD54L2, DNA2, KIF20B, SNRNP200, BLM, YTHDC2, HSP90B1, AK9, HELZ2, BRIP1, SPAST, RNF213, DHX33, KIF3B, KIF3A, DHX36, NLRP1, MORC2, MDN1, ABCA1, RTEL1-TNFRSF6B, DNAH12, FANCM, ABCA5, ABCA6, SMARCA5, ABCA9, D…	2370	430	19208	2.11098	1.80229e-11	2.57551e-12	2.47809e-12
GOTERM_MF_DIRECT	GO:0005509~calcium ion binding	110	4.36855	0.0319664	ITSN2, CLSTN2, CLSTN3, PDCD6, PROS1, ITSN1, CBLB, CELSR1, CELSR2, CELSR3, CLGN, CDH4, CHORDC1, ENPP1, CAPN3, SVEP1, ENPP3, HMCN1, EYS, UNC13B, CD93, HSPG2, SPARCL1, MASP2, DSC3, FBN2, MACF1, CABP4, NOTCH4, ITPR1, PROZ, ITPR2, ITPR3, LTBP2, PCDH19, NID1, HSP90B1, SCUBE3, CRACR2A, ADAMTS13, PLCG1, TBC1D8B, EDEM3, SYT2, BRAF, ZZEF1, SYT7, PCDHGA11, PCDHGA12, FAT1, FAT2, FAT3, PCDHB4, DCHS1, PLCH1, F…	2370	746	19208	1.19505	1	0.403557	0.388292
GOTERM_MF_DIRECT	GO:0003700~DNA-binding transcription factor activity	98	3.89198	0.00275187	ZNF692, ZBTB24, PRDM2, RORA, IKZF2, ETS1, CARF, IKZF4, ELK4, GPBP1, ZNF329, ZNF567, SOX6, SOX7, SOX5, ZNF285, ZBTB38, ZNF281, RFX3, ZNF10, MYT1, RUNX2, ZNF91, ZNF92, DMTF1, RFX7, HOXB3, CLOCK, FOXO4, FOXO3, PRDM10, POU5F1B, ZNF707, ZNF704, ZNF268, ZNF783, ZNF662, STAT5B, ZFHX3, ZNF382, ZBTB16, NFATC2, NR1D2, FOXN3, FOXN2, MLXIPL, TFCP2, ZNF37A, SP1, REL, TCF4, MAFK, ZNF654, ZNF532, NFE2L1, CREBZF…	2370	598	19208	1.32819	0.990532	0.0620822	0.059734
GOTERM_MF_DIRECT	GO:0004674~protein serine/threonine kinase activity	90	3.57427	6.53195e-09	SMG1, TRIO, MAST4, NRK, LRRK2, MAST2, LRRK1, MYLK4, DSTYK, SLK, TLK2, NEK1, TLK1, NEK3, MAP3K9, PRKG1, BRD2, PRKCI, CDKL5, KSR1, PDPK1, LMTK2, PRKCA, PASK, TGFBR2, UHMK1, CIT, LATS1, ERN1, PIK3CA, PDIK1L, MAK, SIK3, ALPK3, SIK1, TNIK, TSSK4, TOP1, BRSK1, PRKAA1, BRSK2, ROCK1, ROCK2, PRKDC, PIK3R4, WNK4, STK4, TTBK2, TTN, ABR, NUAK1, ACVR1C, STK36, MAP3K20, STK38L, TRPM7, MAP4K5, CLASP1, MAP4K3, C…	2370	393	19208	1.85602	1.10455e-05	3.15773e-07	3.03829e-07
GOTERM_MF_DIRECT	GO:0106310~protein serine kinase activity	89	3.53455	2.96848e-10	SMG1, TRIO, MAST4, NRK, LRRK2, MAST2, LRRK1, MYLK4, DCAF1, DSTYK, RPS6KA6, SLK, TLK2, NEK1, TLK1, NEK3, MAP3K9, PRKG1, PRKCI, CDKL5, CAMK1D, KSR1, PDPK1, LMTK2, PRKCA, PASK, UHMK1, CIT, LATS1, ERN1, PIK3CA, PDIK1L, MAK, SIK3, ALPK3, SIK1, TNIK, TSSK4, BRSK1, PRKAA1, BRSK2, ROCK1, ROCK2, PRKDC, PIK3R4, WNK4, PRKX, STK4, TTBK2, TTN, NUAK1, PHKG1, STK36, MAP3K20, STK38L, TRPM7, MAP4K5, CLASP1, MAP4K…	2370	365	19208	1.9762	5.01969e-07	1.62021e-08	1.55893e-08
GOTERM_MF_DIRECT	GO:0001228~DNA-binding transcription activator activity, RNA polymerase II-specific	81	3.21684	0.00657023	ZNF770, EHF, ZNF493, CSRNP3, ONECUT2, ZNF292, ZNF43, PRDM2, TFCP2L1, CARF, ETS1, ELK4, ZNF606, HNF4A, ZNF329, ZNF600, ZNF721, ZNF841, ZNF445, SOX7, MYBL1, GABPA, ZNF485, TCF12, RUNX2, ELF1, ZNF91, ZNF717, HOXB3, ZNF780B, PPARA, CLOCK, ZNF112, ZNF594, NFAT5, ZNF197, ATF6B, PLAG1, SATB2, NOTCH4, FOXO4, FOXO3, NR2C2, GLIS2, ZNF629, PLAGL1, PLAGL2, ZNF107, E2F3, ZNF225, ZNF268, ZNF224, ZNF345, ZNF585…	2370	495	19208	1.32621	0.999986	0.127986	0.123145
GOTERM_MF_DIRECT	GO:0008017~microtubule binding	80	3.17712	3.06903e-13	NUMA1, TRAF3IP1, FMR1, LRRK2, MAST2, CETN3, KIF14, FMN1, KIF12, KIF11, KIF15, GOLGA2, OPA1, KIF5C, KIF5B, NUF2, KIF5A, CHORDC1, KIF13B, KIF21A, KIF1B, KIF21B, CDK5RAP2, CEP135, DST, SGIP1, CEP295, STARD9, VASH2, KIF24, HAUS6, TERF1, KIF7, CKAP5, KIF27, DNM3, EML5, EML6, CLIP1, MAP7D3, FAM161A, NAV3, KATNAL1, KATNAL2, MAP1A, ARHGEF2, KIF20B, HDGFL3, MACF1, HDAC6, CAMSAP1, CAMSAP2, SPAST, KIF3B, MA…	2370	277	19208	2.34069	5.1891e-10	6.491e-11	6.24548e-11
GOTERM_MF_DIRECT	GO:0005096~GTPase activator activity	73	2.89913	1.21623e-09	ARHGAP11A, ARHGAP11B, ARHGAP8, FAM13B, LRRK2, ARHGAP5, SIPA1L2, ARHGAP35, SYDE2, PREX2, ARHGAP42, SYNGAP1, OPHN1, RGS1, SRGAP2B, GARNL3, ARHGEF11, ARHGEF12, RASA4B, RALGAPA1, RALGAPA2, TBC1D8, ARAP2, ARAP3, TBC1D2B, TIAM2, AGAP9, ACAP2, RALGAPB, TBC1D4, ALS2, AGAP6, RASA4, TBC1D5, RASA2, RAPGEF2, ARHGEF1, PLCB1, SOS1, DOCK1, RGS17, RABGAP1, ARHGAP18, RGPD8, AGAP4, ASAP1, RASAL2, IQGAP3, RGPD4, AR…	2370	284	19208	2.08324	2.05664e-06	6.43081e-08	6.18757e-08
GOTERM_MF_DIRECT	GO:0019901~protein kinase binding	72	2.85941	0.0993929	USP37, CDKN1B, CCNT2, KIF14, KIF11, PKD1, LYST, GOLGA2, UFL1, ZFYVE26, SPDYE2, RB1CC1, SPDYE1, KIF13B, CIR1, SCN5A, SPG11, CDK5RAP2, CEP68, PPP1R12A, LIME1, SRCIN1, PRLR, CIT, LATS1, CACNB4, LRRC7, SIK1, PPP1R12B, UTRN, SOS1, PPP1R15A, BRSK1, BRSK2, STX17, DBF4B, FOXO3, EGFR, ADCY6, TTN, HDAC7, FAM83E, RBBP6, RICTOR, CEP192, PLCG1, RAB11FIP2, SASH1, MAP3K2, NEK9, NPM1, MAP3K1, STK11IP, CEP152, DA…	2370	496	19208	1.17648	1	0.86687	0.834081
GOTERM_MF_DIRECT	GO:0035403~histone H3T6 kinase activity	70	2.77998	2.72422e-11	SMG1, TRIO, MAST4, NRK, LRRK2, MAST2, LRRK1, MYLK4, DCAF1, RPS6KA6, SLK, TLK2, NEK1, TLK1, NEK3, KSR1, PDPK1, LMTK2, PRKCA, PASK, UHMK1, CIT, LATS1, ERN1, PIK3CA, PDIK1L, MAK, SIK3, ALPK3, SIK1, TNIK, TSSK4, BRSK1, PRKAA1, BRSK2, ROCK1, ROCK2, PRKDC, PIK3R4, WNK4, PRKX, STK4, TTBK2, TTN, NUAK1, PHKG1, STK36, STK38L, TRPM7, MAP4K5, MAP4K3, NEK8, NEK9, NEK5, CDC42BPG, EIF2AK2, BRAF, CDC7, CDC42BPA,…	2370	247	19208	2.29686	4.60666e-08	3.37689e-09	3.24916e-09
GOTERM_MF_DIRECT	GO:0140823~histone H2BS36 kinase activity	69	2.74027	5.18908e-11	SMG1, TRIO, MAST4, NRK, LRRK2, MAST2, LRRK1, MYLK4, DCAF1, RPS6KA6, SLK, TLK2, NEK1, TLK1, NEK3, KSR1, PDPK1, LMTK2, PASK, UHMK1, CIT, LATS1, ERN1, PIK3CA, PDIK1L, MAK, SIK3, ALPK3, SIK1, TNIK, TSSK4, BRSK1, PRKAA1, BRSK2, ROCK1, ROCK2, PRKDC, PIK3R4, WNK4, PRKX, STK4, TTBK2, TTN, NUAK1, PHKG1, STK36, STK38L, TRPM7, MAP4K5, MAP4K3, NEK8, NEK9, NEK5, CDC42BPG, EIF2AK2, BRAF, CDC7, CDC42BPA, HIPK3,…	2370	245	19208	2.28253	8.77474e-08	3.37689e-09	3.24916e-09
GOTERM_MF_DIRECT	GO:0072518~Rho-dependent protein serine/threonine kinase activity	69	2.74027	5.18908e-11	SMG1, TRIO, MAST4, NRK, LRRK2, MAST2, LRRK1, MYLK4, DCAF1, RPS6KA6, SLK, TLK2, NEK1, TLK1, NEK3, KSR1, PDPK1, LMTK2, PASK, UHMK1, CIT, LATS1, ERN1, PIK3CA, PDIK1L, MAK, SIK3, ALPK3, SIK1, TNIK, TSSK4, BRSK1, PRKAA1, BRSK2, ROCK1, ROCK2, PRKDC, PIK3R4, WNK4, PRKX, STK4, TTBK2, TTN, NUAK1, PHKG1, STK36, STK38L, TRPM7, MAP4K5, MAP4K3, NEK8, NEK9, NEK5, CDC42BPG, EIF2AK2, BRAF, CDC7, CDC42BPA, HIPK3,…	2370	245	19208	2.28253	8.77474e-08	3.37689e-09	3.24916e-09
GOTERM_MF_DIRECT	GO:0140855~histone H3S57 kinase activity	69	2.74027	5.18908e-11	SMG1, TRIO, MAST4, NRK, LRRK2, MAST2, LRRK1, MYLK4, DCAF1, RPS6KA6, SLK, TLK2, NEK1, TLK1, NEK3, KSR1, PDPK1, LMTK2, PASK, UHMK1, CIT, LATS1, ERN1, PIK3CA, PDIK1L, MAK, SIK3, ALPK3, SIK1, TNIK, TSSK4, BRSK1, PRKAA1, BRSK2, ROCK1, ROCK2, PRKDC, PIK3R4, WNK4, PRKX, STK4, TTBK2, TTN, NUAK1, PHKG1, STK36, STK38L, TRPM7, MAP4K5, MAP4K3, NEK8, NEK9, NEK5, CDC42BPG, EIF2AK2, BRAF, CDC7, CDC42BPA, HIPK3,…	2370	245	19208	2.28253	8.77474e-08	3.37689e-09	3.24916e-09
GOTERM_MF_DIRECT	GO:0044024~histone H2AS1 kinase activity	69	2.74027	5.18908e-11	SMG1, TRIO, MAST4, NRK, LRRK2, MAST2, LRRK1, MYLK4, DCAF1, RPS6KA6, SLK, TLK2, NEK1, TLK1, NEK3, KSR1, PDPK1, LMTK2, PASK, UHMK1, CIT, LATS1, ERN1, PIK3CA, PDIK1L, MAK, SIK3, ALPK3, SIK1, TNIK, TSSK4, BRSK1, PRKAA1, BRSK2, ROCK1, ROCK2, PRKDC, PIK3R4, WNK4, PRKX, STK4, TTBK2, TTN, NUAK1, PHKG1, STK36, STK38L, TRPM7, MAP4K5, MAP4K3, NEK8, NEK9, NEK5, CDC42BPG, EIF2AK2, BRAF, CDC7, CDC42BPA, HIPK3,…	2370	245	19208	2.28253	8.77474e-08	3.37689e-09	3.24916e-09
GOTERM_MF_DIRECT	GO:0044023~histone H4S1 kinase activity	69	2.74027	5.18908e-11	SMG1, TRIO, MAST4, NRK, LRRK2, MAST2, LRRK1, MYLK4, DCAF1, RPS6KA6, SLK, TLK2, NEK1, TLK1, NEK3, KSR1, PDPK1, LMTK2, PASK, UHMK1, CIT, LATS1, ERN1, PIK3CA, PDIK1L, MAK, SIK3, ALPK3, SIK1, TNIK, TSSK4, BRSK1, PRKAA1, BRSK2, ROCK1, ROCK2, PRKDC, PIK3R4, WNK4, PRKX, STK4, TTBK2, TTN, NUAK1, PHKG1, STK36, STK38L, TRPM7, MAP4K5, MAP4K3, NEK8, NEK9, NEK5, CDC42BPG, EIF2AK2, BRAF, CDC7, CDC42BPA, HIPK3,…	2370	245	19208	2.28253	8.77474e-08	3.37689e-09	3.24916e-09
GOTERM_MF_DIRECT	GO:0004694~eukaryotic translation initiation factor 2alpha kinase activity	69	2.74027	5.18908e-11	SMG1, TRIO, MAST4, NRK, LRRK2, MAST2, LRRK1, MYLK4, DCAF1, RPS6KA6, SLK, TLK2, NEK1, TLK1, NEK3, KSR1, PDPK1, LMTK2, PASK, UHMK1, CIT, LATS1, ERN1, PIK3CA, PDIK1L, MAK, SIK3, ALPK3, SIK1, TNIK, TSSK4, BRSK1, PRKAA1, BRSK2, ROCK1, ROCK2, PRKDC, PIK3R4, WNK4, PRKX, STK4, TTBK2, TTN, NUAK1, PHKG1, STK36, STK38L, TRPM7, MAP4K5, MAP4K3, NEK8, NEK9, NEK5, CDC42BPG, EIF2AK2, BRAF, CDC7, CDC42BPA, HIPK3,…	2370	245	19208	2.28253	8.77474e-08	3.37689e-09	3.24916e-09
GOTERM_MF_DIRECT	GO:0004676~3-phosphoinositide-dependent protein kinase activity	69	2.74027	5.18908e-11	SMG1, TRIO, MAST4, NRK, LRRK2, MAST2, LRRK1, MYLK4, DCAF1, RPS6KA6, SLK, TLK2, NEK1, TLK1, NEK3, KSR1, PDPK1, LMTK2, PASK, UHMK1, CIT, LATS1, ERN1, PIK3CA, PDIK1L, MAK, SIK3, ALPK3, SIK1, TNIK, TSSK4, BRSK1, PRKAA1, BRSK2, ROCK1, ROCK2, PRKDC, PIK3R4, WNK4, PRKX, STK4, TTBK2, TTN, NUAK1, PHKG1, STK36, STK38L, TRPM7, MAP4K5, MAP4K3, NEK8, NEK9, NEK5, CDC42BPG, EIF2AK2, BRAF, CDC7, CDC42BPA, HIPK3,…	2370	245	19208	2.28253	8.77474e-08	3.37689e-09	3.24916e-09
GOTERM_MF_DIRECT	GO:0035979~histone H2AXS139 kinase activity	69	2.74027	5.18908e-11	SMG1, TRIO, MAST4, NRK, LRRK2, MAST2, LRRK1, MYLK4, DCAF1, RPS6KA6, SLK, TLK2, NEK1, TLK1, NEK3, KSR1, PDPK1, LMTK2, PASK, UHMK1, CIT, LATS1, ERN1, PIK3CA, PDIK1L, MAK, SIK3, ALPK3, SIK1, TNIK, TSSK4, BRSK1, PRKAA1, BRSK2, ROCK1, ROCK2, PRKDC, PIK3R4, WNK4, PRKX, STK4, TTBK2, TTN, NUAK1, PHKG1, STK36, STK38L, TRPM7, MAP4K5, MAP4K3, NEK8, NEK9, NEK5, CDC42BPG, EIF2AK2, BRAF, CDC7, CDC42BPA, HIPK3,…	2370	245	19208	2.28253	8.77474e-08	3.37689e-09	3.24916e-09
GOTERM_MF_DIRECT	GO:0044025~histone H2BS14 kinase activity	69	2.74027	5.18908e-11	SMG1, TRIO, MAST4, NRK, LRRK2, MAST2, LRRK1, MYLK4, DCAF1, RPS6KA6, SLK, TLK2, NEK1, TLK1, NEK3, KSR1, PDPK1, LMTK2, PASK, UHMK1, CIT, LATS1, ERN1, PIK3CA, PDIK1L, MAK, SIK3, ALPK3, SIK1, TNIK, TSSK4, BRSK1, PRKAA1, BRSK2, ROCK1, ROCK2, PRKDC, PIK3R4, WNK4, PRKX, STK4, TTBK2, TTN, NUAK1, PHKG1, STK36, STK38L, TRPM7, MAP4K5, MAP4K3, NEK8, NEK9, NEK5, CDC42BPG, EIF2AK2, BRAF, CDC7, CDC42BPA, HIPK3,…	2370	245	19208	2.28253	8.77474e-08	3.37689e-09	3.24916e-09
GOTERM_MF_DIRECT	GO:0044022~histone H3S28 kinase activity	69	2.74027	5.18908e-11	SMG1, TRIO, MAST4, NRK, LRRK2, MAST2, LRRK1, MYLK4, DCAF1, RPS6KA6, SLK, TLK2, NEK1, TLK1, NEK3, KSR1, PDPK1, LMTK2, PASK, UHMK1, CIT, LATS1, ERN1, PIK3CA, PDIK1L, MAK, SIK3, ALPK3, SIK1, TNIK, TSSK4, BRSK1, PRKAA1, BRSK2, ROCK1, ROCK2, PRKDC, PIK3R4, WNK4, PRKX, STK4, TTBK2, TTN, NUAK1, PHKG1, STK36, STK38L, TRPM7, MAP4K5, MAP4K3, NEK8, NEK9, NEK5, CDC42BPG, EIF2AK2, BRAF, CDC7, CDC42BPA, HIPK3,…	2370	245	19208	2.28253	8.77474e-08	3.37689e-09	3.24916e-09
GOTERM_MF_DIRECT	GO:0035175~histone H3S10 kinase activity	69	2.74027	5.18908e-11	SMG1, TRIO, MAST4, NRK, LRRK2, MAST2, LRRK1, MYLK4, DCAF1, RPS6KA6, SLK, TLK2, NEK1, TLK1, NEK3, KSR1, PDPK1, LMTK2, PASK, UHMK1, CIT, LATS1, ERN1, PIK3CA, PDIK1L, MAK, SIK3, ALPK3, SIK1, TNIK, TSSK4, BRSK1, PRKAA1, BRSK2, ROCK1, ROCK2, PRKDC, PIK3R4, WNK4, PRKX, STK4, TTBK2, TTN, NUAK1, PHKG1, STK36, STK38L, TRPM7, MAP4K5, MAP4K3, NEK8, NEK9, NEK5, CDC42BPG, EIF2AK2, BRAF, CDC7, CDC42BPA, HIPK3,…	2370	245	19208	2.28253	8.77474e-08	3.37689e-09	3.24916e-09
GOTERM_MF_DIRECT	GO:0072371~histone H2AS121 kinase activity	69	2.74027	5.18908e-11	SMG1, TRIO, MAST4, NRK, LRRK2, MAST2, LRRK1, MYLK4, DCAF1, RPS6KA6, SLK, TLK2, NEK1, TLK1, NEK3, KSR1, PDPK1, LMTK2, PASK, UHMK1, CIT, LATS1, ERN1, PIK3CA, PDIK1L, MAK, SIK3, ALPK3, SIK1, TNIK, TSSK4, BRSK1, PRKAA1, BRSK2, ROCK1, ROCK2, PRKDC, PIK3R4, WNK4, PRKX, STK4, TTBK2, TTN, NUAK1, PHKG1, STK36, STK38L, TRPM7, MAP4K5, MAP4K3, NEK8, NEK9, NEK5, CDC42BPG, EIF2AK2, BRAF, CDC7, CDC42BPA, HIPK3,…	2370	245	19208	2.28253	8.77474e-08	3.37689e-09	3.24916e-09
GOTERM_MF_DIRECT	GO:0004711~ribosomal protein S6 kinase activity	69	2.74027	5.18908e-11	SMG1, TRIO, MAST4, NRK, LRRK2, MAST2, LRRK1, MYLK4, DCAF1, RPS6KA6, SLK, TLK2, NEK1, TLK1, NEK3, KSR1, PDPK1, LMTK2, PASK, UHMK1, CIT, LATS1, ERN1, PIK3CA, PDIK1L, MAK, SIK3, ALPK3, SIK1, TNIK, TSSK4, BRSK1, PRKAA1, BRSK2, ROCK1, ROCK2, PRKDC, PIK3R4, WNK4, PRKX, STK4, TTBK2, TTN, NUAK1, PHKG1, STK36, STK38L, TRPM7, MAP4K5, MAP4K3, NEK8, NEK9, NEK5, CDC42BPG, EIF2AK2, BRAF, CDC7, CDC42BPA, HIPK3,…	2370	245	19208	2.28253	8.77474e-08	3.37689e-09	3.24916e-09
GOTERM_MF_DIRECT	GO:0072354~histone H3T3 kinase activity	69	2.74027	5.18908e-11	SMG1, TRIO, MAST4, NRK, LRRK2, MAST2, LRRK1, MYLK4, DCAF1, RPS6KA6, SLK, TLK2, NEK1, TLK1, NEK3, KSR1, PDPK1, LMTK2, PASK, UHMK1, CIT, LATS1, ERN1, PIK3CA, PDIK1L, MAK, SIK3, ALPK3, SIK1, TNIK, TSSK4, BRSK1, PRKAA1, BRSK2, ROCK1, ROCK2, PRKDC, PIK3R4, WNK4, PRKX, STK4, TTBK2, TTN, NUAK1, PHKG1, STK36, STK38L, TRPM7, MAP4K5, MAP4K3, NEK8, NEK9, NEK5, CDC42BPG, EIF2AK2, BRAF, CDC7, CDC42BPA, HIPK3,…	2370	245	19208	2.28253	8.77474e-08	3.37689e-09	3.24916e-09
GOTERM_MF_DIRECT	GO:1990244~histone H2AT120 kinase activity	69	2.74027	5.18908e-11	SMG1, TRIO, MAST4, NRK, LRRK2, MAST2, LRRK1, MYLK4, DCAF1, RPS6KA6, SLK, TLK2, NEK1, TLK1, NEK3, KSR1, PDPK1, LMTK2, PASK, UHMK1, CIT, LATS1, ERN1, PIK3CA, PDIK1L, MAK, SIK3, ALPK3, SIK1, TNIK, TSSK4, BRSK1, PRKAA1, BRSK2, ROCK1, ROCK2, PRKDC, PIK3R4, WNK4, PRKX, STK4, TTBK2, TTN, NUAK1, PHKG1, STK36, STK38L, TRPM7, MAP4K5, MAP4K3, NEK8, NEK9, NEK5, CDC42BPG, EIF2AK2, BRAF, CDC7, CDC42BPA, HIPK3,…	2370	245	19208	2.28253	8.77474e-08	3.37689e-09	3.24916e-09
GOTERM_MF_DIRECT	GO:0004677~DNA-dependent protein kinase activity	69	2.74027	6.32045e-11	SMG1, TRIO, MAST4, NRK, LRRK2, MAST2, LRRK1, MYLK4, DCAF1, RPS6KA6, SLK, TLK2, NEK1, TLK1, NEK3, KSR1, PDPK1, LMTK2, PASK, UHMK1, CIT, LATS1, ERN1, PIK3CA, PDIK1L, MAK, SIK3, ALPK3, SIK1, TNIK, TSSK4, BRSK1, PRKAA1, BRSK2, ROCK1, ROCK2, PRKDC, PIK3R4, WNK4, PRKX, STK4, TTBK2, TTN, NUAK1, PHKG1, STK36, STK38L, TRPM7, MAP4K5, MAP4K3, NEK8, NEK9, NEK5, CDC42BPG, EIF2AK2, BRAF, CDC7, CDC42BPA, HIPK3,…	2370	246	19208	2.27325	1.06879e-07	3.81936e-09	3.67489e-09
GOTERM_MF_DIRECT	GO:0140857~histone H3T45 kinase activity	69	2.74027	6.32045e-11	SMG1, TRIO, MAST4, NRK, LRRK2, MAST2, LRRK1, MYLK4, DCAF1, RPS6KA6, SLK, TLK2, NEK1, TLK1, NEK3, KSR1, PDPK1, LMTK2, PASK, UHMK1, CIT, LATS1, ERN1, PIK3CA, PDIK1L, MAK, SIK3, ALPK3, SIK1, TNIK, TSSK4, BRSK1, PRKAA1, BRSK2, ROCK1, ROCK2, PRKDC, PIK3R4, WNK4, PRKX, STK4, TTBK2, TTN, NUAK1, PHKG1, STK36, STK38L, TRPM7, MAP4K5, MAP4K3, NEK8, NEK9, NEK5, CDC42BPG, EIF2AK2, BRAF, CDC7, CDC42BPA, HIPK3,…	2370	246	19208	2.27325	1.06879e-07	3.81936e-09	3.67489e-09
GOTERM_MF_DIRECT	GO:0035402~histone H3T11 kinase activity	69	2.74027	7.68662e-11	SMG1, TRIO, MAST4, NRK, LRRK2, MAST2, LRRK1, MYLK4, DCAF1, RPS6KA6, SLK, TLK2, NEK1, TLK1, NEK3, KSR1, PDPK1, LMTK2, PASK, UHMK1, CIT, LATS1, ERN1, PIK3CA, PDIK1L, MAK, SIK3, ALPK3, SIK1, TNIK, TSSK4, BRSK1, PRKAA1, BRSK2, ROCK1, ROCK2, PRKDC, PIK3R4, WNK4, PRKX, STK4, TTBK2, TTN, NUAK1, PHKG1, STK36, STK38L, TRPM7, MAP4K5, MAP4K3, NEK8, NEK9, NEK5, CDC42BPG, EIF2AK2, BRAF, CDC7, CDC42BPA, HIPK3,…	2370	247	19208	2.26405	1.29981e-07	4.48474e-09	4.31511e-09
GOTERM_MF_DIRECT	GO:0004679~AMP-activated protein kinase activity	69	2.74027	1.65618e-10	SMG1, TRIO, MAST4, NRK, LRRK2, MAST2, LRRK1, MYLK4, DCAF1, RPS6KA6, SLK, TLK2, NEK1, TLK1, NEK3, KSR1, PDPK1, LMTK2, PASK, UHMK1, CIT, LATS1, ERN1, PIK3CA, PDIK1L, MAK, SIK3, ALPK3, SIK1, TNIK, TSSK4, BRSK1, PRKAA1, BRSK2, ROCK1, ROCK2, PRKDC, PIK3R4, WNK4, PRKX, STK4, TTBK2, TTN, NUAK1, PHKG1, STK36, STK38L, TRPM7, MAP4K5, MAP4K3, NEK8, NEK9, NEK5, CDC42BPG, EIF2AK2, BRAF, CDC7, CDC42BPA, HIPK3,…	2370	251	19208	2.22797	2.8006e-07	9.34087e-09	8.98755e-09
GOTERM_MF_DIRECT	GO:0003779~actin binding	69	2.74027	2.08749e-05	LRRK2, LDB3, FMN1, SYNE2, SYNE1, OPHN1, PHACTR3, MYO18A, PHACTR2, SPTAN1, WASHC1, TNS1, ACTR2, DST, LIMCH1, TMOD2, TNNC2, VASH2, PAWR, MYO7A, MYRIP, SPTB, ENAH, DAAM1, TNNT2, MAP1A, MYH9, TLN2, DNASE1, UTRN, SHANK3, RAI14, MACF1, SPTBN5, PLEKHH2, EPB41, TWF1, UACA, HDAC6, FGD4, MYO6, STK38L, TRPM7, DMD, MYH10, WASF3, SPTBN2, MYO10, HIP1R, MICAL3, NEB, CGN, SORBS1, GCSAM, SSH2, MYO9A, SSH1, CCDC88…	2370	335	19208	1.66931	0.0346841	0.000666422	0.000641215
GOTERM_MF_DIRECT	GO:0004672~protein kinase activity	69	2.74027	7.93734e-05	SMG1, FLT4, NRK, LRRK2, LRRK1, RPS6KA6, PDK4, NEK1, NEK3, MAP3K9, PRKG1, PRKCI, CDKL5, KSR1, PDPK1, CAD, LMTK2, PRKCA, SLTM, PDIK1L, PEAK1, MAK, SIK3, SIK1, TNIK, TSSK4, BRSK1, PRKAA1, BRSK2, ROCK1, PRKDC, TXK, PIK3R4, WNK4, STK4, TTBK2, TTN, NUAK1, PHKG1, ERBB3, MAP3K20, ABL2, STK38L, MAP4K5, MAP4K3, CDK17, NEK8, MAP3K2, NEK9, MAP3K1, NEK5, EIF2AK2, BRAF, CDC7, MAPK15, CDK11B, HIPK3, HIPK2, CLK1…	2370	349	19208	1.60235	0.125607	0.00235614	0.00226701
GOTERM_MF_DIRECT	GO:0031267~small GTPase binding	62	2.46227	2.76125e-05	DENND5B, LRRK2, C15ORF62, GCC2, IPO7, WDR44, AKAP13, GOLGA4, XPO1, XPO4, RUSC2, KNTC1, ERC1, TNPO1, ATP7A, SRGAP2B, UNC13B, CDKL5, MYRIP, SYTL4, SYTL2, GOLGA8B, ALS2, DAAM1, ARHGEF2, DOCK1, RAPGEF4, CCDC186, RABGAP1, ROCK1, ROCK2, MYCBP2, RGPD8, IQGAP3, FGD4, RAB11FIP1, ALS2CL, FGD6, KIF3B, KIF3A, CHML, RAB11FIP2, SRGAP2, ECT2, EVI5, RANBP2, ABCA1, FARP1, HACE1, RIC1, ODF2, RANBP17, SORL1, SGSM1,…	2370	294	19208	1.70914	0.0456201	0.000865193	0.000832467
GOTERM_MF_DIRECT	GO:0005085~guanyl-nucleotide exchange factor activity	60	2.38284	6.34907e-08	ITSN2, DENND1C, TRIO, DENND5B, DOCK9, ITSN1, RAPGEFL1, RPGR, PREX2, AKAP13, HERC2, HERC1, MCF2L, PSD3, SBF2, ARFGEF3, RALGPS2, ARHGEF11, GRIPAP1, ARHGEF10, DENND2C, ARHGEF12, PLEKHG7, DIS3, PLEKHG5, VAV2, TIAM2, ALS2, MADD, SPATA13, RAPGEF2, ARHGEF1, ARHGEF2, RAPGEF5, SOS1, DOCK1, SOS2, ARHGEF5, RAPGEF4, MYCBP2, ABR, FGD4, ALS2CL, FGD6, PLCG1, ECT2, ARFGEF1, FARP2, FARP1, ARFGEF2, PRPF38B, RIC1, …	2370	236	19208	2.0605	0.000107357	2.82701e-06	2.72007e-06
GOTERM_MF_DIRECT	GO:0001227~DNA-binding transcription repressor activity, RNA polymerase II-specific	58	2.30342	0.000171977	ZNF512B, ZNF572, ZNF692, ZBTB26, ZBTB20, ZC3H8, PRDM2, BACH2, TRPS1, ZNF85, HOXA2, LRRFIP1, ZNF248, ZNF445, ZNF202, ZBTB39, KLF12, TGIF2, ZNF281, ZBTB37, PROX1, POU5F1, HIC2, ZNF91, ZEB1, PPARA, ZNF510, ZNF112, ZNF350, SATB1, ZBTB49, FOXO3, ZBTB2, PLAGL1, ZKSCAN8, HIVEP1, ZNF589, ZNF268, ZNF224, SKIL, ZNF345, E2F7, ZBTB18, ZFHX3, ZBTB16, ZBTB10, NFATC2, ZBTB12, NR1D2, TBX18, MLXIPL, REST, SP3, ZN…	2370	287	19208	1.63787	0.252364	0.00487585	0.00469142
GOTERM_MF_DIRECT	GO:0003676~nucleic acid binding	57	2.2637	0.000161423	EIF4A1, RBM25, DDX3X, DDX46, DDX47, GPATCH1, ETS1, GPATCH8, ZCCHC14, ZDBF2, MECP2, POGZ, ZNF385C, ENPP1, ENPP3, CMTR1, SCAPER, USP6, DDX11, DICER1, AARSD1, GPATCH11, XRN1, SLTM, DDX39B, ZNF638, RBM12B, ZNF318, SNRNP27, NEIL1, ZNF830, SNRNP200, FAN1, TMEM161B, DDX27, TMEM63A, YTHDC2, IGHMBP2, DBF4B, FOXO4, RNPC3, BRIP1, RECQL5, PDCD11, DHX33, HLTF, RBBP6, SRSF11, TTC14, FANCM, UPF3A, ZFHX4, RYBP, …	2370	280	19208	1.64987	0.238899	0.00470911	0.00453098
GOTERM_MF_DIRECT	GO:0061630~ubiquitin protein ligase activity	55	2.18427	0.0707882	LTN1, CBLB, CCAR1, RPGR, MED12, TRIM9, HERC4, HERC2, TRIM2, RAG1, TRIM23, MED1, SHPRH, WSB1, NHLRC3, RC3H2, RNF40, TOPORS, TRIM17, RNF128, HECW2, TRAF5, TRIM56, CUL9, TRIM52, UHRF2, RNF180, MYCBP2, PELI2, UBR4, UBR3, XIAP, UBR2, RNF6, UBR1, CBL, DCST1, RNF213, HECTD1, HECTD2, RNF216, UBR5, HLTF, RNF217, RBBP6, RNF20, HACE1, ANKIB1, HUWE1, WWP1, MIB1, ITCH, NEDD4, TRIP12, DZIP3	2370	359	19208	1.24166	1	0.696359	0.670019
GOTERM_MF_DIRECT	GO:0042393~histone binding	54	2.14456	1.0775e-07	KDM5A, CHD8, CHD7, CHD6, CHD5, RSF1, CHD3, CHD2, IPO7, PHF6, CHD1, MYSM1, SCML2, SCML1, SCML4, AASS, RAG1, TSPYL2, BRD2, USP49, SMARCC2, SFMBT1, SFMBT2, ATRX, BAZ1B, SIRT1, DNAJC2, TSPYL4, GLYR1, L3MBTL1, KMT2D, L3MBTL3, SET, USP16, UHRF2, BAZ2A, ATAD2B, MLLT6, TP53BP1, BRD7, RNF20, NPM1, PHC1, ATAD2, SMARCA5, DEK, PHC3, SMARCA2, YEATS2, APLF, ANP32E, PHF14, NCAPD2, EZH1	2370	206	19208	2.12452	0.000182189	4.34079e-06	4.1766e-06
GOTERM_MF_DIRECT	GO:0003713~transcription coactivator activity	54	2.14456	0.000195625	KDM5A, PHF2, TCERG1, CALCOCO1, MAML2, HMGB2, PSIP1, BRCA1, HMGB1, MYSM1, CCAR1, MED12, ZXDA, MED14, MED13, ZMIZ1, EP300, NCOA1, NCOA2, MED1, SMARCC2, NCOA6, NCOA3, ARID1B, SIRT1, MED23, KAT6B, THRAP3, MAK, KAT6A, MAML3, KMT2E, KMT2D, USP16, TRIM52, KMT2A, KMT2C, NPAT, WBP2NL, BRD7, PPARGC1A, RNF20, NPM1, CREBBP, SS18L1, SMARCA2, HIPK2, ASXL1, PER2, BCL9, JMY, TRIP11, CEBPZ, LPIN3	2370	263	19208	1.66407	0.281675	0.00542618	0.00522093
GOTERM_MF_DIRECT	GO:0016787~hydrolase activity	54	2.14456	0.018071	EIF4A1, DDX3X, DDX46, DDX47, CHD9, CHD8, CHD7, CHD5, TTF2, CHD3, CHD2, CHD1, NUDT4, ADAMTSL1, SENP6, ENPP3, SHPRH, ZGRF1, ENTPD4, DDX55, DDX11, ATRX, DDX10, DICER1, FAHD2A, DDX39B, DDAH2, SNRNP200, PARG, DDX27, YTHDC2, IGHMBP2, DDX21, PLA2G6, TUBA3D, IL1RL2, RECQL5, ADAMTS13, POLR2A, DHX33, DHX36, HLTF, EP400, POLQ, FANCM, SMARCA5, HELZ, SMARCA1, SMARCA2, SETX, SPAG1, SERHL2, ERCC6, NOTUM	2370	323	19208	1.35496	1	0.246582	0.237255
GOTERM_MF_DIRECT	GO:0000977~RNA polymerase II transcription regulatory region sequence-specific DNA binding	54	2.14456	0.0865523	ZNF512B, RB1, ZNF891, RORA, PRDM2, ZNF44, ZNF529, TRPS1, ZNF846, BBX, ZNF404, ZNF248, ZNF566, ZNF169, NCOA1, ZNF441, ZNF682, ZFP69B, ZNF10, ZNF75A, RBL1, MTF2, ZNF439, ZNF510, ZNF674, ZNF550, SATB1, SATB2, ZNF391, ZNF518A, ZNF23, NR2C2, ZNF69, GLIS2, PLAGL1, E2F3, ZNF700, ZNF589, STOX1, ZNF343, MLXIP, ZNF260, ZNF180, ZBTB10, CDC5L, PBX2, ZBTB11, USF3, SP1, SP3, CREBRF, ZNF337, LHX4, BCOR	2370	357	19208	1.22591	1	0.787347	0.757565
GOTERM_MF_DIRECT	GO:0045296~cadherin binding	52	2.06513	0.0341997	MRE11, BMPR2, DDX3X, DOCK9, FNBP1L, RPL6, GOLGA2, CDH4, MMP24, SLK, MPRIP, KIF5B, KDR, TNKS1BP1, ERC1, LRRFIP1, SPTAN1, USP8, ANK3, CKAP5, CD2AP, MYH9, TLN1, MACF1, AHNAK, ARHGAP18, TWF1, ASAP1, CBL, EVPL, EGFR, GIGYF2, LARP1, COBLL1, EIF4H, ARGLU1, SPTBN2, DAB2IP, PTPN11, CGN, KTN1, ANLN, AFDN, PPFIBP1, DLG1, MYO1B, FMNL2, DCHS1, PKN2, FAT4, DHX29, TJP2	2370	321	19208	1.3129	1	0.410397	0.394873
GOTERM_MF_DIRECT	GO:0003729~mRNA binding	50	1.9857	0.00155952	EIF4A1, RBM25, JRK, DHFR2, SLC4A1AP, DDX3X, CELF1, FMR1, NKAP, HNRNPR, MSI2, MECP2, PCF11, ZC3H12B, SRRM2, RBM15, THOC2, RC3H2, CDC40, PTBP2, PTBP3, DDX39B, ZNF638, NCL, LUC7L3, RBMS1, RBM20, NSRP1, STAU2, YTHDC1, DDX21, SCAF8, BCLAF1, DHX33, TPR, SF3B1, SPEN, SSB, MYEF2, SAMD4B, UPF3B, LARP7, UPF3A, A1CF, PUM3, DHFR, LSM8, LSM14B, EIF4G3, EIF3A	2370	260	19208	1.55858	0.928582	0.0382421	0.0367956
GOTERM_MF_DIRECT	GO:0061775~cohesin loader activity	47	1.86656	5.42098e-09	EIF4A1, BLM, DDX27, DDX3X, DDX46, DDX47, CHD9, MCM8, CHD8, YTHDC2, CHD7, CHD6, IGHMBP2, DDX42, DDX21, CHD5, CHD3, CHD2, SMC3, CHD1, HELZ2, BRIP1, NIPBL, SMCHD1, WRN, RNF213, RECQL5, DHX33, DHX36, PMS2, MORC2, POLQ, FANCM, DDX55, DDX11, ATRX, ATAD2, DDX10, NAV2, MAU2, DDX39B, YME1L1, ERCC6, RAD54L2, DNA2, DHX29, SNRNP200	2370	154	19208	2.47349	9.16683e-06	2.69773e-07	2.59569e-07
GOTERM_MF_DIRECT	GO:0000976~transcription cis-regulatory region binding	46	1.82685	0.00334138	KDM5A, KMT2D, CALCOCO1, GABPB2, ATF6B, HMGB2, ZBTB20, ARID4A, ARID4B, HMGB1, CHD3, BRCA1, FOXO3, ETS1, GLIS2, HNF4A, DHX36, ZNF568, SOX6, BRD7, SOX7, GABPA, SOX5, CDK5RAP2, ZFHX3, NFYB, ZNF281, ANKRD23, TCF12, RFX3, PROX1, SMARCA2, POU5F1, PER2, PER1, REST, NCOR1, PER3, SP1, ZNF658, ZNF217, MAFK, ZNF513, BCOR, ZNF335, TAF2	2370	243	19208	1.53421	0.996517	0.0740158	0.0712162
GOTERM_MF_DIRECT	GO:0003689~DNA clamp loader activity	45	1.78713	1.67884e-07	EIF4A1, BLM, DDX27, DDX3X, DDX46, DDX47, CHD9, MCM8, CHD8, YTHDC2, CHD7, CHD6, IGHMBP2, DDX42, DDX21, CHD5, CHD3, CHD2, CHD1, HELZ2, BRIP1, SMCHD1, WRN, RNF213, RECQL5, DHX33, DHX36, PMS2, MORC2, POLQ, RFC1, FANCM, DDX55, DDX11, ATRX, ATAD2, DDX10, NAV2, DDX39B, YME1L1, ERCC6, RAD54L2, DNA2, DHX29, SNRNP200	2370	160	19208	2.27943	0.000283852	6.4559e-06	6.21171e-06
GOTERM_MF_DIRECT	GO:0140584~chromatin extrusion motor activity	44	1.74742	7.83319e-08	EIF4A1, BLM, DDX27, DDX3X, DDX46, DDX47, CHD9, MCM8, CHD8, YTHDC2, CHD7, CHD6, IGHMBP2, DDX42, DDX21, CHD5, CHD3, CHD2, CHD1, HELZ2, BRIP1, SMCHD1, WRN, RNF213, RECQL5, DHX33, DHX36, PMS2, MORC2, POLQ, FANCM, DDX55, DDX11, ATRX, ATAD2, DDX10, NAV2, DDX39B, YME1L1, ERCC6, RAD54L2, DNA2, DHX29, SNRNP200	2370	151	19208	2.36162	0.00013245	3.31344e-06	3.18811e-06
GOTERM_MF_DIRECT	GO:0140665~ATP-dependent H3-H4 histone complex chaperone activity	44	1.74742	7.83319e-08	EIF4A1, BLM, DDX27, DDX3X, DDX46, DDX47, CHD9, MCM8, CHD8, YTHDC2, CHD7, CHD6, IGHMBP2, DDX42, DDX21, CHD5, CHD3, CHD2, CHD1, HELZ2, BRIP1, SMCHD1, WRN, RNF213, RECQL5, DHX33, DHX36, PMS2, MORC2, POLQ, FANCM, DDX55, DDX11, ATRX, ATAD2, DDX10, NAV2, DDX39B, YME1L1, ERCC6, RAD54L2, DNA2, DHX29, SNRNP200	2370	151	19208	2.36162	0.00013245	3.31344e-06	3.18811e-06
GOTERM_MF_DIRECT	GO:0140849~ATP-dependent H2AZ histone chaperone activity	44	1.74742	9.63471e-08	EIF4A1, BLM, DDX27, DDX3X, DDX46, DDX47, CHD9, MCM8, CHD8, YTHDC2, CHD7, CHD6, IGHMBP2, DDX42, DDX21, CHD5, CHD3, CHD2, CHD1, HELZ2, BRIP1, SMCHD1, WRN, RNF213, RECQL5, DHX33, DHX36, PMS2, MORC2, POLQ, FANCM, DDX55, DDX11, ATRX, ATAD2, DDX10, NAV2, DDX39B, YME1L1, ERCC6, RAD54L2, DNA2, DHX29, SNRNP200	2370	152	19208	2.34608	0.00016291	3.97608e-06	3.82569e-06
GOTERM_MF_DIRECT	GO:0051015~actin filament binding	44	1.74742	0.00221555	FHOD3, MACF1, SPTBN5, HIP1, NEXN, TWF1, PPP1R9A, SYNE3, IQGAP3, EGFR, SLC6A4, TTN, SYNE1, MPRIP, MYO6, MYO18A, ABL2, MYH11, DMD, MYH10, SPTAN1, SPTBN2, MYH7B, ACTR2, SVIL, MYO10, HIP1R, NEB, MYO7A, MYO9A, SPTB, SHROOM4, CD2AP, AFDN, CACNB2, MYO1B, MYH3, FMNL2, FRG1, MYO5C, MYH9, TLN2, MYO1H, TLN1	2370	225	19208	1.58491	0.976498	0.0520654	0.050096
GOTERM_MF_DIRECT	GO:0004842~ubiquitin-protein transferase activity	44	1.74742	0.00506089	CUL9, CUL5, UHRF2, UBR4, UBR3, XIAP, RNF6, CBLB, BRCA1, CBL, HERC4, RNF213, HERC2, RNF216, HERC1, TRIM2, HECTD4, RNF217, UBR5, RBBP6, RAG1, TRIM23, RNF20, SHPRH, HACE1, HUWE1, WWP1, LMO7, UBE2G2, RNF40, TOPORS, MIB1, ITCH, RNF169, TRIM17, ZNF738, HECW2, NEDD4, TTC3, BIRC6, BCOR, DZIP3, TRIM33, TRIM56	2370	235	19208	1.51746	0.999812	0.104427	0.100477
GOTERM_MF_DIRECT	GO:0003714~transcription corepressor activity	41	1.62828	0.00251369	RB1, TCERG1, SETD5, ZMYND8, HMGB1, N4BP2L2, CCAR1, HDAC7, MECP2, NPAT, NIPBL, MIER3, NSD1, DNMT3B, CIR1, KMT5A, BRD7, AASS, SCAI, SPEN, ATF7IP, CASP8AP2, MED1, CREBBP, SFMBT1, SFMBT2, DNMT3A, PAWR, CBFA2T2, SIRT1, HIPK2, RYBP, NCOR1, YEATS2, C1D, LCOR, BCOR, ZMYND11, BCORL1, EZH1, ZNF354B	2370	207	19208	1.60527	0.985821	0.0574751	0.0553011
GOTERM_MF_DIRECT	GO:0004386~helicase activity	40	1.58856	1.11244e-12	EIF4A1, BLM, CHD9, MCM8, YTHDC2, CHD7, CHD6, IGHMBP2, DDX21, CHD5, TTF2, CHD3, CHD2, CHD1, HELZ2, BRIP1, BTAF1, RECQL5, DHX33, HLTF, DHX36, EP400, POLQ, SHPRH, FANCM, ZGRF1, DDX11, ATRX, SMARCA5, HELZ, DICER1, SMARCA1, SMARCA2, SETX, DDX39B, ERCC6, RAD54L2, DNA2, DHX29, SNRNP200	2370	94	19208	3.44878	1.88114e-09	2.09139e-10	2.01228e-10
GOTERM_MF_DIRECT	GO:0005516~calmodulin binding	40	1.58856	0.00669309	RYR2, EPB41, UBR4, PLA2G6, IQGAP3, CAMSAP1, EGFR, RYR3, CAMSAP2, TTN, EEA1, AKAP12, PHKG1, MAP2, RGS1, MYO6, MYH11, SCN5A, CEP97, PCNT, MYH10, SPTAN1, CDK5RAP2, UNC13B, USP6, CAMK1D, MYO10, TRPV1, MYO7A, ATP2B1, PHKA2, SYT7, ASPM, MYO1B, MYH3, EWSR1, MYO5C, MYH9, STRN, PLCB1	2370	212	19208	1.52918	0.999988	0.12869	0.123822
GOTERM_MF_DIRECT	GO:0003712~transcription coregulator activity	39	1.54885	2.09389e-07	PHF2, TCERG1, KDM3A, CALCOCO1, KDM3B, TRRAP, JMJD1C, PHF8, BCLAF3, MED12, ZXDA, NPAT, MED14, BCLAF1, BTAF1, MED13, NSD1, ZXDB, EP300, SUPT20H, TP53BP1, PPARGC1A, ATF7IP, MED1, CREBBP, KDM2A, PHF10, ARID3A, PPRC1, PTPN14, MED13L, RYBP, GON4L, EWSR1, KAT6B, THRAP3, KAT6A, RAD54L2, KDM7A	2370	130	19208	2.43139	0.000354014	7.70187e-06	7.41055e-06
GOTERM_MF_DIRECT	GO:0016301~kinase activity	39	1.54885	0.0287953	MAPKBP1, DGKE, PRKDC, TRRAP, NRK, LRRK2, TXK, AKAP6, EGFR, AKAP1, GK5, AKAP13, NEK1, MAP3K9, IKBKG, MAP4K3, WSB1, CDKL5, PKLR, KIDINS220, STK11IP, MAGI2, THAP12, EIF2AK2, CDC7, CDK11B, MAPK15, CLK4, MAPK8IP3, MOB1B, PIK3CA, WNK1, GKAP1, TAOK1, MAK, AKAP9, PKN2, CDK12, TAF1	2370	226	19208	1.39859	1	0.371921	0.357853
GOTERM_MF_DIRECT	GO:0000287~magnesium ion binding	39	1.54885	0.056795	TOP2A, BRSK1, BRSK2, ATP8A1, MAST4, PDCD6, MAST2, LRRK2, STK4, RPS6KA6, WRN, OPA1, POLR2A, DHX36, MAP3K20, ABL2, STK38L, PCK1, MORC2, ATP9A, CLASP1, GEN1, POLQ, PKLR, CDC42BPG, LIG4, ATP11C, ATP11B, ATP11A, CDC42BPA, LATS1, ERN1, NT5C3A, MSH2, POLR1A, SIK3, SIK1, TSSK4, FAN1	2370	238	19208	1.32807	1	0.604384	0.581523
GOTERM_MF_DIRECT	GO:0060090~molecular adaptor activity	36	1.42971	0.0141475	OTUD4, RB1, ITSN2, CDKN1B, WWC2, ITSN1, NKAP, AKAP6, AGER, GIGYF2, MECP2, AKAP13, PCM1, TBC1D31, RB1CC1, WWC3, CAPN3, RICTOR, PCNT, SASH1, OFD1, NPM1, MICAL3, NFATC2, PTPN11, TGFBR2, TPX2, DLG1, COL4A2, SP1, COL4A4, AKAP9, TAB3, MAFK, CEP63, ANAPC1	2370	195	19208	1.49624	1	0.215654	0.207497
GOTERM_MF_DIRECT	GO:0035091~phosphatidylinositol binding	29	1.15171	0.000172902	HIP1, INTU, NUMA1, ITPR1, SNX13, ITPR2, ITPR3, SNX30, PIK3C2A, ZCCHC14, PIK3C2B, SNX29, SH3PXD2A, MCF2L, SNX25, FCHO2, SBF2, APPL1, HIP1R, TRPV1, PASK, PARD3B, ARHGAP33, CCDC88A, SNX16, SNX15, WDPCP, AIDA, TLN1	2370	112	19208	2.09852	0.253533	0.00487585	0.00469142
GOTERM_MF_DIRECT	GO:0035064~methylated histone binding	27	1.07228	3.44969e-07	L3MBTL1, KMT2E, PHF2, SETD5, CHD8, FMR1, ZMYND8, SPIN3, CHD1, PHF8, MBTD1, ZCWPW1, FAM156A, TP53BP1, BPTF, SUZ12, MORC3, CBX3, CBX1, ATRX, ZZEF1, PYGO1, MTF2, ZMYND11, MPHOSPH8, KDM7A, GLYR1	2370	74	19208	2.9571	0.000583172	1.24189e-05	1.19491e-05
GOTERM_MF_DIRECT	GO:0017124~SH3 domain binding	27	1.07228	0.0055052	CTTNBP2, CBLB, FMN1, CBL, SYNGAP1, INPP5D, ZNF106, SOCS7, USP8, SGIP1, DAB2IP, HIP1R, PTPN12, SYNJ2, MAPK15, CIT, CD2AP, ENAH, SYNJ1, ABI2, DNAJC6, RUFY2, PLSCR4, SOS1, DOCK1, SHANK3, SHANK2	2370	126	19208	1.73671	0.999912	0.112226	0.107981
GOTERM_MF_DIRECT	GO:0005201~extracellular matrix structural constituent	26	1.03257	0.00563936	FBN2, LAMA5, TNXB, LAMA2, COL14A1, LAMA4, COL11A2, LTBP2, PRELP, LAMC1, NID1, ACAN, HMCN1, IMPG1, COL27A1, LAMB1, COLQ, COL4A2, COL5A1, COL4A1, COL4A4, COL5A3, COL4A3, COL5A2, COL4A5, MXRA5	2370	120	19208	1.75601	0.99993	0.112256	0.10801
GOTERM_MF_DIRECT	GO:0044325~transmembrane transporter binding	26	1.03257	0.0589851	RYR2, CNTNAP2, KCNC1, FMR1, CABP4, LRRK2, ITPR2, AKAP6, PKD2, PKD1, SLC5A3, SCN5A, LRRC26, TCAF1, YES1, HOMER1, KCNB1, KCNIP2, TRPC1, ANK3, KCNAB3, DLG1, RNF207, AKAP9, GOPC, TJP2	2370	147	19208	1.43347	1	0.617264	0.593916
GOTERM_MF_DIRECT	GO:0003777~microtubule motor activity	24	0.953137	1.87066e-07	DNAH1, DNAH7, DNAH17, STARD9, KIF14, KIF24, KIF12, KIF11, SMC3, KIF7, KIF27, KIF15, CENPE, KIF3B, KIF3A, KIF5C, KIF4A, KIF5B, KIF5A, KIF13B, KIF21A, KIF1B, KIF21B, KIF20B	2370	59	19208	3.2968	0.000316279	7.03369e-06	6.76764e-06
GOTERM_MF_DIRECT	GO:0003690~double-stranded DNA binding	24	0.953137	0.00658086	MRE11, RFC1, SATB1, PRKDC, DDX11, HMGB2, ARID4A, HMGB1, SMC3, SAFB, EGFR, RAD51AP1, KIN, MAU2, POLG2, MSH2, SP1, ZNF638, MSH5, RBMS1, ERCC5, NLRP1, TOP1, ZMYND11	2370	109	19208	1.78451	0.999986	0.127986	0.123145
GOTERM_MF_DIRECT	GO:0004843~cysteine-type deubiquitinase activity	24	0.953137	0.0169224	OTUD4, USP24, USP36, USP8, USP47, USP37, USP27X, USP49, USP16, USP6, USP53, MINDY2, USP9X, USP54, USP32, USP12, USP34, USP45, OTUD7A, YOD1, USP28, OTUD6B, USP50, OTUD3	2370	118	19208	1.6484	1	0.239441	0.230384
GOTERM_MF_DIRECT	GO:0003697~single-stranded DNA binding	23	0.913423	0.0130306	BIVM, BLM, MCM8, DDX11, HMGB2, IGHMBP2, SMC5, HMGB1, SMC6, BRCA2, SMC4, SMC2, HSPD1, RAD52, RAD51AP1, POLA1, MMS22L, MSH2, DHX36, RBMS1, PMS2, ERCC5, TOP1	2370	109	19208	1.71015	1	0.212027	0.204007
GOTERM_MF_DIRECT	GO:0030020~extracellular matrix structural constituent conferring tensile strength	22	0.873709	2.37725e-08	COL28A1, COL15A1, COL27A1, COL16A1, COL13A1, COL14A1, COL11A2, COL12A1, COLQ, COL4A2, COL5A1, COL4A1, COL4A4, COL5A3, COL7A1, COL4A3, COL5A2, COL4A5, COL21A1, COL6A3, COL8A1, COL9A3	2370	46	19208	3.87613	4.01984e-05	1.08711e-06	1.04599e-06
GOTERM_MF_DIRECT	GO:0009378~four-way junction helicase activity	20	0.794281	1.64027e-06	BLM, FANCM, MCM8, CHD9, CHD8, DDX11, ATRX, CHD7, CHD6, IGHMBP2, CHD5, NAV2, CHD3, CHD2, CHD1, GTF2F2, WRN, RECQL5, DHX36, RAD54L2	2370	48	19208	3.37693	0.00276986	5.66395e-05	5.44971e-05
GOTERM_MF_DIRECT	GO:0030374~nuclear receptor coactivator activity	20	0.794281	5.18392e-05	NCOA1, NCOA2, MED1, CALCOCO1, TMF1, KDM4C, NCOA6, NCOA3, PPRC1, ETS1, CCAR1, HELZ2, MED12, MED14, MED13, THRAP3, ZMIZ1, TACC1, ARGLU1, PPARGC1A	2370	59	19208	2.74734	0.0839298	0.00156628	0.00150704
GOTERM_MF_DIRECT	GO:0015631~tubulin binding	20	0.794281	0.000416752	RABGAP1, CEP135, NUMA1, LRRK2, KIF14, DLEC1, BRCA1, TBCA, PHF6, TTLL7, CLIP1, MAP7D3, TTLL2, IFT81, AGBL3, AGBL2, MAP1A, TPR, HDGFL3, CDK5RAP2	2370	68	19208	2.38372	0.505829	0.0110179	0.0106011
GOTERM_MF_DIRECT	GO:0140658~ATP-dependent chromatin remodeler activity	19	0.754567	1.26789e-08	SHPRH, CHD9, CHD8, ATRX, CHD7, SMARCA5, CHD6, CHD5, TTF2, CHD3, SMARCA1, CHD2, SMARCA2, CHD1, BTAF1, HLTF, EP400, ERCC6, RAD54L2	2370	34	19208	4.52906	2.14397e-05	5.95907e-07	5.73367e-07
GOTERM_MF_DIRECT	GO:1990518~single-stranded 3'-5' DNA helicase activity	19	0.754567	5.35979e-06	BLM, MCM8, CHD9, CHD8, DDX11, ATRX, CHD7, CHD6, IGHMBP2, CHD5, NAV2, CHD3, CHD2, CHD1, GTF2F2, WRN, RECQL5, DHX36, RAD54L2	2370	47	19208	3.27634	0.00902247	0.000177819	0.000171093
GOTERM_MF_DIRECT	GO:0061749~forked DNA-dependent helicase activity	19	0.754567	5.35979e-06	BLM, MCM8, CHD9, CHD8, DDX11, ATRX, CHD7, CHD6, IGHMBP2, CHD5, NAV2, CHD3, CHD2, CHD1, GTF2F2, WRN, RECQL5, DHX36, RAD54L2	2370	47	19208	3.27634	0.00902247	0.000177819	0.000171093
GOTERM_MF_DIRECT	GO:0036121~double-stranded DNA helicase activity	19	0.754567	7.59149e-06	BLM, MCM8, CHD9, CHD8, DDX11, ATRX, CHD7, CHD6, IGHMBP2, CHD5, NAV2, CHD3, CHD2, CHD1, GTF2F2, WRN, RECQL5, DHX36, RAD54L2	2370	48	19208	3.20809	0.0127552	0.000247016	0.000237672
GOTERM_MF_DIRECT	GO:0003724~RNA helicase activity	18	0.714853	0.00881071	EIF4A1, DDX27, DDX3X, FANCM, DDX46, DDX47, DDX55, YTHDC2, DDX42, DDX21, DDX10, HELZ2, BRIP1, DDX39B, DHX33, DHX36, DHX29, SNRNP200	2370	75	19208	1.94511	1	0.16204	0.155911
GOTERM_MF_DIRECT	GO:0031490~chromatin DNA binding	18	0.714853	0.0321987	KDM5A, SUZ12, MED1, KDM3A, CREBBP, KDM3B, ATRX, NKAP, JMJD1C, FOXO3, RUNX2, MECP2, PER1, WBP2NL, EP300, CLOCK, PPARGC1A, OGT	2370	86	19208	1.69632	1	0.403557	0.388292
GOTERM_MF_DIRECT	GO:0005262~calcium channel activity	18	0.714853	0.0564596	SLC24A1, RYR2, MCOLN3, CUL5, CACNA2D1, TRPC1, ITPR1, ANO9, PKD1L1, CACNA1D, ITPR3, PKD1L3, TRPV1, PKD2, PKD1, SEC61A2, CACNB2, TRPM7	2370	92	19208	1.58569	1	0.604384	0.581523
GOTERM_MF_DIRECT	GO:0008094~ATP-dependent activity, acting on DNA	16	0.635425	1.59929e-06	TOP2A, BLM, DDX11, SMARCA5, CHD6, IGHMBP2, TTF2, SMARCA1, SMARCA2, BTAF1, MSH2, HLTF, DHX36, MYO18A, ERCC6, BPTF	2370	32	19208	4.05232	0.00270075	5.6375e-05	5.42426e-05
GOTERM_MF_DIRECT	GO:0003684~damaged DNA binding	16	0.635425	0.0219549	POLQ, CREBBP, DCLRE1C, HMGB2, REV1, BRCA1, HMGB1, SMC6, MSH2, POLI, EP300, ERCC5, POLK, TP53BP1, NEIL1, CUL4B	2370	70	19208	1.85249	1	0.297182	0.285941
GOTERM_MF_DIRECT	GO:0019894~kinesin binding	15	0.595711	0.000564305	SPAG9, ARHGEF10, SPTBN5, KCNC1, STAU2, AP1AR, MAPK8IP3, TTBK2, SYNE1, KTN1, IFT88, KIF3A, CROCC, KIF5A, KIF1B	2370	44	19208	2.76295	0.614999	0.0146893	0.0141337
GOTERM_MF_DIRECT	GO:0003725~double-stranded RNA binding	15	0.595711	0.0606024	EIF4A1, STAU2, DDX21, EIF2AK2, DICER1, RC3H2, HSPD1, ILF3, DHX33, AGO3, AGO4, DHX36, AGO2, NLRP1, LRRFIP1	2370	73	19208	1.66534	1	0.629075	0.60528
GOTERM_MF_DIRECT	GO:0003678~DNA helicase activity	14	0.555997	0.000702674	POLQ, RTEL1-TNFRSF6B, BLM, MRE11, DDX3X, CHD8, DDX11, IGHMBP2, SETX, BRIP1, WRN, RECQL5, DHX36, DNA2	2370	40	19208	2.83662	0.695365	0.018014	0.0173326
GOTERM_MF_DIRECT	GO:0016922~nuclear receptor binding	14	0.555997	0.00188961	NCOA1, NCOA2, MED1, NCOA3, BAZ2A, PROX1, SIRT1, NCOR1, C1D, EP300, TACC1, TACC2, PPARGC1A, TAF1	2370	44	19208	2.57875	0.95917	0.0450312	0.0433279
GOTERM_MF_DIRECT	GO:0003774~cytoskeletal motor activity	14	0.555997	0.00236182	DYNC2H1, MYO10, MYO7A, KIF15, MYO1B, MYO15B, MYO6, KIF5A, MYO5C, MYO18A, MYH9, MYH11, MYO1H, MYH10	2370	45	19208	2.52144	0.981658	0.0547424	0.0526718
GOTERM_MF_DIRECT	GO:0002039~p53 binding	14	0.555997	0.0846841	RNF20, BLM, CREBBP, CHD8, BRCA1, SIRT1, HSPD1, NUAK1, TEP1, EP300, TP53BP1, BRD7, TAF3, TAF1	2370	70	19208	1.62093	1	0.774516	0.74522
GOTERM_MF_DIRECT	GO:0000146~microfilament motor activity	13	0.516283	0.00148385	MYH7B, MYO10, MYO7A, MYO9A, MYO1B, MYH3, TNNT2, MYO6, MYO5C, MYH9, MYH11, MYO1H, MYH10	2370	38	19208	2.77264	0.918818	0.0369217	0.0355251
GOTERM_MF_DIRECT	GO:0016853~isomerase activity	13	0.516283	0.0118885	BLM, ZGRF1, DDX11, HSPD1, BRIP1, WRN, RECQL5, SPAST, TMX3, KATNAL1, KATNAL2, KIF1B, TOPBP1	2370	48	19208	2.19501	1	0.212027	0.204007
GOTERM_MF_DIRECT	GO:0032266~phosphatidylinositol-3-phosphate binding	13	0.516283	0.0140224	HIP1, DAB2IP, PLEKHA5, VPS13B, SNX13, WASHC2C, PLEKHA4, ZFYVE26, SH3PXD2A, SESTD1, WDFY3, VPS36, ATG2B	2370	49	19208	2.15021	1	0.215654	0.207497
GOTERM_MF_DIRECT	GO:0019905~syntaxin binding	13	0.516283	0.0221823	ABCA1, NAPB, SYT2, STXBP3, STX16, STXBP4, TXLNG, SYT7, GOLGA2, TXLNB, VPS54, VAMP1, STXBP5	2370	52	19208	2.02616	1	0.297876	0.286609
GOTERM_MF_DIRECT	GO:0003743~translation initiation factor activity	13	0.516283	0.0539583	EIF5B, EIF4A1, RRN3, EIF1AX, AGO3, AGO2, EIF4H, EIF3CL, TAF4B, DHX29, EIF3C, EIF4G3, EIF3A	2370	59	19208	1.78577	1	0.581512	0.559517
GOTERM_MF_DIRECT	GO:0046966~nuclear thyroid hormone receptor binding	12	0.476569	0.000281786	MED12, MED1, MED13, NCOR1, NCOA6, THRAP3, NSD1, NCOA3, JMJD1C, TACC1, TRIP12, HMGN3	2370	28	19208	3.47342	0.379089	0.00756796	0.0072817
GOTERM_MF_DIRECT	GO:0051959~dynein light intermediate chain binding	12	0.476569	0.000281786	CCDC88B, DYNC2H1, CCDC88A, DNAH12, DNAH1, DNAH17, DNAH7, HOOK1, CCDC88C, DNAH6, DNHD1, HOOK3	2370	28	19208	3.47342	0.379089	0.00756796	0.0072817
GOTERM_MF_DIRECT	GO:0043014~alpha-tubulin binding	12	0.476569	0.0336293	OFD1, TTLL7, SETD2, TBCEL, HSPH1, SPAST, TAOK1, EFHC1, DLEC1, DIP2B, WASHC1, HDAC6	2370	49	19208	1.98481	1	0.410397	0.394873
GOTERM_MF_DIRECT	GO:0001222~transcription corepressor binding	12	0.476569	0.0384788	PER2, SUZ12, PER1, PER3, STK36, ZBTB16, MTF2, LCOR, RORA, ZNF644, ETS1, HDAC6	2370	50	19208	1.94511	1	0.441104	0.42442
GOTERM_MF_DIRECT	GO:0008574~plus-end-directed microtubule motor activity	11	0.436855	4.55335e-05	KIF3B, KIF3A, KIF5C, KIF5B, KIF5A, KIF14, KIF21A, KIF1B, KIF11, KIF20B, KIF15	2370	20	19208	4.45755	0.0741091	0.00140078	0.00134779
GOTERM_MF_DIRECT	GO:0048156~tau protein binding	11	0.436855	0.033404	BRSK1, BRSK2, PRKAA1, ROCK1, ROCK2, MAP2, TAOK1, MAP1A, EP300, HDAC6, TTBK2	2370	43	19208	2.07328	1	0.410397	0.394873
GOTERM_MF_DIRECT	GO:0042162~telomeric DNA binding	10	0.397141	0.00499198	UPF2, HMBOX1, SMG1, NCL, ZBTB10, UPF3A, TP53BP1, TERF1, SMG7, SMG5	2370	28	19208	2.89451	0.999789	0.104277	0.100333
GOTERM_MF_DIRECT	GO:0043995~histone H4K5 acetyltransferase activity	10	0.397141	0.00823682	NCOA1, CREBBP, BRPF1, BRPF3, KAT6B, NCOA3, KAT6A, EP300, CLOCK, TAF1	2370	30	19208	2.70155	0.999999	0.153151	0.147358
GOTERM_MF_DIRECT	GO:0043997~histone H4K12 acetyltransferase activity	10	0.397141	0.00823682	NCOA1, CREBBP, BRPF1, BRPF3, KAT6B, NCOA3, KAT6A, EP300, CLOCK, TAF1	2370	30	19208	2.70155	0.999999	0.153151	0.147358
GOTERM_MF_DIRECT	GO:0043996~histone H4K8 acetyltransferase activity	10	0.397141	0.00823682	NCOA1, CREBBP, BRPF1, BRPF3, KAT6B, NCOA3, KAT6A, EP300, CLOCK, TAF1	2370	30	19208	2.70155	0.999999	0.153151	0.147358
GOTERM_MF_DIRECT	GO:0005261~monoatomic cation channel activity	10	0.397141	0.0325385	MCOLN3, TRPC1, SCN8A, PIEZO2, PKD1L3, SCN5A, PKD2, NALCN, PKD1, SLC6A4	2370	37	19208	2.19044	1	0.404817	0.389505
GOTERM_MF_DIRECT	GO:0019838~growth factor binding	10	0.397141	0.0381288	NRP2, FLT1, BMPR2, ACVR1C, ERBB3, FLT4, KDR, LTBP2, LIFR, ACVR2B	2370	38	19208	2.1328	1	0.441104	0.42442
GOTERM_MF_DIRECT	GO:0005547~phosphatidylinositol-3,4,5-trisphosphate binding	10	0.397141	0.0668761	MYO1B, ZFYVE16, MYO10, HIP1R, ARAP2, ARAP3, WASHC2C, ASAP1, GAB2, OGT	2370	42	19208	1.92968	1	0.665614	0.640437
GOTERM_MF_DIRECT	GO:0000400~four-way junction DNA binding	9	0.357427	0.000734965	GEN1, MECP2, BLM, WRN, FANCM, MSH2, XRCC2, HMGB2, HMGB1	2370	18	19208	4.05232	0.711564	0.0185606	0.0178585
GOTERM_MF_DIRECT	GO:0140566~histone reader activity	9	0.357427	0.00341208	MECP2, ZCWPW1, MDC1, YEATS2, PHF14, TP53BP1, MPHOSPH8, ZZEF1, TAF1	2370	22	19208	3.31554	0.99691	0.0740158	0.0712162
GOTERM_MF_DIRECT	GO:0050321~tau-protein kinase activity	9	0.357427	0.00341208	BRSK1, BRSK2, PRKAA1, PHKG1, ROCK1, ROCK2, TAOK1, SIK3, TTBK2	2370	22	19208	3.31554	0.99691	0.0740158	0.0712162
GOTERM_MF_DIRECT	GO:0070577~lysine-acetylated histone binding	9	0.357427	0.00467358	BRD2, KMT2A, ZMYND8, BAZ2A, PHIP, BRD7, ZZEF1, ATAD2B, TAF1	2370	23	19208	3.17138	0.999637	0.0988462	0.0951073
GOTERM_MF_DIRECT	GO:0036408~histone H3K14 acetyltransferase activity	9	0.357427	0.0169141	NCOA1, CREBBP, BRPF3, KAT6B, NCOA3, KAT6A, EP300, CLOCK, TAF1	2370	28	19208	2.60506	1	0.239441	0.230384
GOTERM_MF_DIRECT	GO:0000993~RNA polymerase II complex binding	9	0.357427	0.0307658	SCAF8, RECQL5, PCF11, NCOA3, AGO2, CTR9, ZNF326, ERCC5, WDR43	2370	31	19208	2.35296	1	0.391397	0.376592
GOTERM_MF_DIRECT	GO:0004402~histone acetyltransferase activity	9	0.357427	0.0367297	NCOA1, CREBBP, PHF10, KAT6B, NCOA3, KAT6A, EP300, CLOCK, TAF1	2370	32	19208	2.27943	1	0.433246	0.416859
GOTERM_MF_DIRECT	GO:0031491~nucleosome binding	9	0.357427	0.0590998	L3MBTL1, RNF169, HP1BP3, SMARCA5, SMARCA1, ARID1B, EZH1, GLYR1, MLLT6	2370	35	19208	2.08405	1	0.617264	0.593916
GOTERM_MF_DIRECT	GO:0042626~ATPase-coupled transmembrane transporter activity	9	0.357427	0.0885448	ABCA1, ABCC1, ABCA10, ABCC2, ABCA5, ABCA6, ABCC5, ABCA9, ABCC10	2370	38	19208	1.91952	1	0.796903	0.766761
GOTERM_MF_DIRECT	GO:0045505~dynein intermediate chain binding	9	0.357427	0.0885448	DYNC2H1, DNAH12, SPTBN5, DNAH1, DNAH17, DNAH7, DNAH6, DNHD1, HOOK3	2370	38	19208	1.91952	1	0.796903	0.766761
GOTERM_MF_DIRECT	GO:0017154~semaphorin receptor activity	8	0.317712	0.0017832	NRP2, SLTM, PLXNA2, PLXNB3, PLXNA1, PLXNB1, PLXNA4, PLXNA3	2370	16	19208	4.05232	0.951105	0.0431024	0.0414721
GOTERM_MF_DIRECT	GO:0070063~RNA polymerase binding	8	0.317712	0.0056228	TCERG1, CCNT2, YTHDC2, NEDD4, PKN2, BRCA1, ERCC6, PHRF1	2370	19	19208	3.41248	0.999928	0.112256	0.10801
GOTERM_MF_DIRECT	GO:0044016~histone H3K4 acetyltransferase activity	8	0.317712	0.013659	NCOA1, CREBBP, KAT6B, NCOA3, KAT6A, EP300, CLOCK, TAF1	2370	22	19208	2.94714	1	0.212027	0.204007
GOTERM_MF_DIRECT	GO:0044012~histone H2AK9 acetyltransferase activity	8	0.317712	0.013659	NCOA1, CREBBP, KAT6B, NCOA3, KAT6A, EP300, CLOCK, TAF1	2370	22	19208	2.94714	1	0.212027	0.204007
GOTERM_MF_DIRECT	GO:0043999~histone H2AK5 acetyltransferase activity	8	0.317712	0.013659	NCOA1, CREBBP, KAT6B, NCOA3, KAT6A, EP300, CLOCK, TAF1	2370	22	19208	2.94714	1	0.212027	0.204007
GOTERM_MF_DIRECT	GO:0032931~histone H3K56 acetyltransferase activity	8	0.317712	0.013659	NCOA1, CREBBP, KAT6B, NCOA3, KAT6A, EP300, CLOCK, TAF1	2370	22	19208	2.94714	1	0.212027	0.204007
GOTERM_MF_DIRECT	GO:0046972~histone H4K16 acetyltransferase activity	8	0.317712	0.013659	NCOA1, CREBBP, KAT6B, NCOA3, KAT6A, EP300, CLOCK, TAF1	2370	22	19208	2.94714	1	0.212027	0.204007
GOTERM_MF_DIRECT	GO:0044014~histone H2BK5 acetyltransferase activity	8	0.317712	0.013659	NCOA1, CREBBP, KAT6B, NCOA3, KAT6A, EP300, CLOCK, TAF1	2370	22	19208	2.94714	1	0.212027	0.204007
GOTERM_MF_DIRECT	GO:0044017~histone H3K27 acetyltransferase activity	8	0.317712	0.013659	NCOA1, CREBBP, KAT6B, NCOA3, KAT6A, EP300, CLOCK, TAF1	2370	22	19208	2.94714	1	0.212027	0.204007
GOTERM_MF_DIRECT	GO:0043993~histone H3K18 acetyltransferase activity	8	0.317712	0.013659	NCOA1, CREBBP, KAT6B, NCOA3, KAT6A, EP300, CLOCK, TAF1	2370	22	19208	2.94714	1	0.212027	0.204007
GOTERM_MF_DIRECT	GO:0140908~histone H3K122 acetyltransferase activity	8	0.317712	0.013659	NCOA1, CREBBP, KAT6B, NCOA3, KAT6A, EP300, CLOCK, TAF1	2370	22	19208	2.94714	1	0.212027	0.204007
GOTERM_MF_DIRECT	GO:0044018~histone H3K36 acetyltransferase activity	8	0.317712	0.013659	NCOA1, CREBBP, KAT6B, NCOA3, KAT6A, EP300, CLOCK, TAF1	2370	22	19208	2.94714	1	0.212027	0.204007
GOTERM_MF_DIRECT	GO:0043994~histone H3K23 acetyltransferase activity	8	0.317712	0.013659	NCOA1, CREBBP, KAT6B, NCOA3, KAT6A, EP300, CLOCK, TAF1	2370	22	19208	2.94714	1	0.212027	0.204007
GOTERM_MF_DIRECT	GO:0044015~histone H2BK12 acetyltransferase activity	8	0.317712	0.013659	NCOA1, CREBBP, KAT6B, NCOA3, KAT6A, EP300, CLOCK, TAF1	2370	22	19208	2.94714	1	0.212027	0.204007
GOTERM_MF_DIRECT	GO:0043992~histone H3K9 acetyltransferase activity	8	0.317712	0.013659	NCOA1, CREBBP, KAT6B, NCOA3, KAT6A, EP300, CLOCK, TAF1	2370	22	19208	2.94714	1	0.212027	0.204007
GOTERM_MF_DIRECT	GO:0003887~DNA-directed DNA polymerase activity	8	0.317712	0.0339977	POLQ, POLA1, POLG2, REV3L, REV1, POLI, POLK, POLE	2370	26	19208	2.49374	1	0.410397	0.394873
GOTERM_MF_DIRECT	GO:0030507~spectrin binding	8	0.317712	0.0339977	SPTBN5, MYO10, EPB41, KIF3A, ANK3, MYO7A, CAMSAP1, CAMSAP2	2370	26	19208	2.49374	1	0.410397	0.394873
GOTERM_MF_DIRECT	GO:0034237~protein kinase A regulatory subunit binding	8	0.317712	0.0411692	ARFGEF1, ARFGEF2, RYR2, AKAP11, AKAP9, AKAP6, WASF3, AKAP1	2370	27	19208	2.40138	1	0.467506	0.449822
GOTERM_MF_DIRECT	GO:0035255~ionotropic glutamate receptor binding	8	0.317712	0.0582771	GRIPAP1, DLG1, OXTR, DLG2, OPHN1, DRD2, SHANK3, SHANK2	2370	29	19208	2.23576	1	0.616281	0.59297
GOTERM_MF_DIRECT	GO:0043325~phosphatidylinositol-3,4-bisphosphate binding	8	0.317712	0.0682527	HIP1, SH3PXD2A, SESTD1, HIP1R, ARAP3, WASHC2C, PLEKHA4, GAB2	2370	30	19208	2.16124	1	0.675342	0.649798
GOTERM_MF_DIRECT	GO:0032454~histone H3K9 demethylase activity	7	0.277998	0.00434481	PHF2, KDM3A, KDM3B, KDM4C, JMJD1C, KDM7A, PHF8	2370	14	19208	4.05232	0.999366	0.093056	0.0895362
GOTERM_MF_DIRECT	GO:0008569~minus-end-directed microtubule motor activity	7	0.277998	0.0129242	DYNC2H1, DNAH12, DNAH1, DNAH17, DNAH7, DNAH6, DNHD1	2370	17	19208	3.33721	1	0.212027	0.204007
GOTERM_MF_DIRECT	GO:0000900~mRNA regulatory element binding translation repressor activity	7	0.277998	0.017402	ZNF540, DHFR, PAIP2B, CELF1, CPEB3, CPEB2, CPEB4	2370	18	19208	3.1518	1	0.239441	0.230384
GOTERM_MF_DIRECT	GO:0043024~ribosomal small subunit binding	7	0.277998	0.0293082	NPM1, DDX3X, LARP1, USP16, EIF4H, DHX29, CPEB2	2370	20	19208	2.83662	1	0.375678	0.361468
GOTERM_MF_DIRECT	GO:0032452~histone demethylase activity	7	0.277998	0.036872	KDM5A, PHF2, KDM5C, KDM2A, KDM4C, KDM7A, PHF8	2370	21	19208	2.70155	1	0.433246	0.416859
GOTERM_MF_DIRECT	GO:0004709~MAP kinase kinase kinase activity	7	0.277998	0.036872	MAP3K2, MAP3K1, LRRK2, MAP3K20, BRAF, MAP3K9, EGFR	2370	21	19208	2.70155	1	0.433246	0.416859
GOTERM_MF_DIRECT	GO:0008135~translation factor activity, RNA binding	7	0.277998	0.0455769	EIF4A1, EIF1AX, EIF4H, CPEB3, EIF4G3, CPEB2, CPEB4	2370	22	19208	2.57875	1	0.500754	0.481813
GOTERM_MF_DIRECT	GO:0051010~microtubule plus-end binding	7	0.277998	0.0455769	CLIP1, APC, DST, NUMA1, CKAP5, CLASP1, TTBK2	2370	22	19208	2.57875	1	0.500754	0.481813
GOTERM_MF_DIRECT	GO:0140664~ATP-dependent DNA damage sensor activity	7	0.277998	0.0665216	MSH5-SAPCD1, MSH2, XRCC2, MSH5, PMS2, PMS1, MLH3	2370	24	19208	2.36385	1	0.665614	0.640437
GOTERM_MF_DIRECT	GO:0008139~nuclear localization sequence binding	7	0.277998	0.078779	POM121, POM121C, NUP153, KPNA5, TNPO1, RANBP6, NUP58	2370	25	19208	2.2693	1	0.732385	0.704683
GOTERM_MF_DIRECT	GO:0048027~mRNA 5'-UTR binding	7	0.277998	0.0922134	DDX3X, LARP1, NCL, FMR1, DHX36, MYH10, GNL3	2370	26	19208	2.18202	1	0.80842	0.777841
GOTERM_MF_DIRECT	GO:0017022~myosin binding	7	0.277998	0.0922134	ARFGEF1, ARFGEF2, KIRREL1, TRPM7, DMD, MYRIP, TRAK1	2370	26	19208	2.18202	1	0.80842	0.777841
GOTERM_MF_DIRECT	GO:0051018~protein kinase A binding	7	0.277998	0.0922134	AKAP12, AKAP13, AKAP11, CRYBG3, LRRK2, AKAP6, MYRIP	2370	26	19208	2.18202	1	0.80842	0.777841
GOTERM_MF_DIRECT	GO:0030983~mismatched DNA binding	6	0.238284	0.0106404	MSH5-SAPCD1, MSH2, MSH5, PMS2, PMS1, MLH3	2370	12	19208	4.05232	1	0.193588	0.186265
GOTERM_MF_DIRECT	GO:0051011~microtubule minus-end binding	6	0.238284	0.0155597	MACF1, NIN, NUMA1, TUBGCP6, CAMSAP1, CAMSAP2	2370	13	19208	3.7406	1	0.226957	0.218373
GOTERM_MF_DIRECT	GO:0004520~DNA endonuclease activity	6	0.238284	0.0155597	MBD4, BIVM, MRE11, APLF, ERCC5, N4BP2	2370	13	19208	3.7406	1	0.226957	0.218373
GOTERM_MF_DIRECT	GO:0042800~histone H3K4 methyltransferase activity	6	0.238284	0.0385836	KMT2D, SETBP1, KMT2A, KMT2C, KMT2B, ASH1L	2370	16	19208	3.03924	1	0.441104	0.42442
GOTERM_MF_DIRECT	GO:1990226~histone methyltransferase binding	6	0.238284	0.049275	CBX3, CBX1, LCOR, ZNF335, LCORL, PAXBP1	2370	17	19208	2.86046	1	0.537892	0.517546
GOTERM_MF_DIRECT	GO:0017075~syntaxin-1 binding	6	0.238284	0.0753536	UNC13B, PRRT2, STXBP3, LRRK2, STXBP5, SLC6A4	2370	19	19208	2.55936	1	0.71919	0.691987
GOTERM_MF_DIRECT	GO:0070064~proline-rich region binding	6	0.238284	0.0753536	TCERG1, ABI2, NEDD4, ITSN1, WBP4, GIGYF2	2370	19	19208	2.55936	1	0.71919	0.691987
GOTERM_MF_DIRECT	GO:0015108~chloride transmembrane transporter activity	6	0.238284	0.090702	SLC25A27, CLCN6, SLC26A2, SLC26A1, SLC26A8, SLC26A7	2370	20	19208	2.43139	1	0.807725	0.777173
GOTERM_MF_DIRECT	GO:1990380~K48-linked deubiquitinase activity	6	0.238284	0.090702	USP36, USP8, USP27X, MINDY2, USP9X, YOD1	2370	20	19208	2.43139	1	0.807725	0.777173
GOTERM_MF_DIRECT	GO:0090556~phosphatidylserine floppase activity	5	0.19857	0.0174062	ABCA1, ATP8A1, ATP11C, ATP11B, ATP11A	2370	9	19208	4.50258	1	0.239441	0.230384
GOTERM_MF_DIRECT	GO:0015278~intracellularly gated calcium channel activity	5	0.19857	0.0174062	RYR2, ITPR1, ITPR3, TRPV1, RYR3	2370	9	19208	4.50258	1	0.239441	0.230384
GOTERM_MF_DIRECT	GO:0061649~ubiquitin-modified histone reader activity	5	0.19857	0.0174062	DNAJC2, RNF169, BRCA1, TP53BP1, JARID2	2370	9	19208	4.50258	1	0.239441	0.230384
GOTERM_MF_DIRECT	GO:0043139~5'-3' DNA helicase activity	5	0.19857	0.0174062	BRIP1, ZGRF1, DDX11, IGHMBP2, DNA2	2370	9	19208	4.50258	1	0.239441	0.230384
GOTERM_MF_DIRECT	GO:0045322~unmethylated CpG binding	5	0.19857	0.0262197	MECP2, KDM2A, KMT2A, DNMT3A, KMT2B	2370	10	19208	4.05232	1	0.341259	0.328351
GOTERM_MF_DIRECT	GO:0004629~phospholipase C activity	5	0.19857	0.0262197	PLCB4, PLCL1, NOTUM, PLCG1, PLCB1	2370	10	19208	4.05232	1	0.341259	0.328351
GOTERM_MF_DIRECT	GO:0051880~G-quadruplex DNA binding	5	0.19857	0.0262197	BLM, WRN, XRN1, DDX11, DHX36	2370	10	19208	4.05232	1	0.341259	0.328351
GOTERM_MF_DIRECT	GO:0004385~guanylate kinase activity	5	0.19857	0.0262197	DLG1, LRGUK, DLG2, MAGI3, TJP2	2370	10	19208	4.05232	1	0.341259	0.328351
GOTERM_MF_DIRECT	GO:0140999~histone H3K4 trimethyltransferase activity	5	0.19857	0.0372593	KMT2D, KMT2A, NSD1, KMT2C, KMT2B	2370	11	19208	3.68393	1	0.434777	0.418332
GOTERM_MF_DIRECT	GO:0043138~3'-5' DNA helicase activity	5	0.19857	0.0505687	BLM, WRN, RECQL5, FANCM, NAV2	2370	12	19208	3.37693	1	0.548475	0.527729
GOTERM_MF_DIRECT	GO:0046975~histone H3K36 methyltransferase activity	5	0.19857	0.0661282	NSD3, SETD5, SETD2, NSD1, ASH1L	2370	13	19208	3.11717	1	0.665614	0.640437
GOTERM_MF_DIRECT	GO:0042974~nuclear retinoic acid receptor binding	5	0.19857	0.0661282	ASXL1, MED1, NSD1, TACC1, LRIF1	2370	13	19208	3.11717	1	0.665614	0.640437
GOTERM_MF_DIRECT	GO:0005545~1-phosphatidylinositol binding	5	0.19857	0.0838634	EEA1, ZFYVE16, EPB41, WDFY1, WDFY3	2370	14	19208	2.89451	1	0.771179	0.742009
GOTERM_MF_DIRECT	GO:0043023~ribosomal large subunit binding	5	0.19857	0.0838634	NPM1, DHX33, NEMF, LTN1, CPEB2	2370	14	19208	2.89451	1	0.771179	0.742009
GOTERM_MF_DIRECT	GO:0140444~cytoskeleton-nuclear membrane anchor activity	4	0.158856	0.0154474	SUN1, SYNE3, SYNE2, SYNE1	2370	5	19208	6.48371	1	0.226957	0.218373
GOTERM_MF_DIRECT	GO:0140683~histone H3K9me/H3K9me2 demethylase activity	4	0.158856	0.0154474	KDM3A, KDM3B, KDM7A, PHF8	2370	5	19208	6.48371	1	0.226957	0.218373
GOTERM_MF_DIRECT	GO:0097100~supercoiled DNA binding	4	0.158856	0.0154474	HMGB2, PSIP1, HMGB1, TOP1	2370	5	19208	6.48371	1	0.226957	0.218373
GOTERM_MF_DIRECT	GO:0008186~ATP-dependent activity, acting on RNA	4	0.158856	0.0446921	DDX39B, YTHDC2, DDX11, IGHMBP2	2370	7	19208	4.63122	1	0.497493	0.478676
GOTERM_MF_DIRECT	GO:0010484~histone H3 acetyltransferase activity	4	0.158856	0.0650843	KAT6B, KAT6A, EP300, BRCA2	2370	8	19208	4.05232	1	0.663389	0.638296
GOTERM_MF_DIRECT	GO:0000405~bubble DNA binding	4	0.158856	0.0650843	BLM, WRN, ERCC5, HMGB1	2370	8	19208	4.05232	1	0.663389	0.638296
GOTERM_MF_DIRECT	GO:0140945~histone H3K4 monomethyltransferase activity	4	0.158856	0.0650843	KMT2D, KMT2A, KMT2C, KMT2B	2370	8	19208	4.05232	1	0.663389	0.638296
GOTERM_MF_DIRECT	GO:0070579~5-methylcytosine dioxygenase activity	3	0.119142	0.041869	TET3, TET2, TET1	2370	3	19208	8.10464	1	0.469154	0.451409
GOTERM_MF_DIRECT	GO:0005220~inositol 1,4,5-trisphosphate-gated calcium channel activity	3	0.119142	0.041869	ITPR1, ITPR2, ITPR3	2370	3	19208	8.10464	1	0.469154	0.451409
GOTERM_MF_DIRECT	GO:0099626~voltage-gated calcium channel activity involved in regulation of presynaptic cytosolic calcium levels	3	0.119142	0.0769346	CACNB2, CACNB4, TSPOAP1	2370	4	19208	6.07848	1	0.71919	0.691987
GOTERM_MF_DIRECT	GO:0000217~DNA secondary structure binding	3	0.119142	0.0769346	RAD51AP1, SMC5, SMC6	2370	4	19208	6.07848	1	0.71919	0.691987
GOTERM_MF_DIRECT	GO:0140685~FAD-dependent histone H3K9me/H3K9me2 demethylase activity	3	0.119142	0.0769346	KDM3A, KDM3B, PHF8	2370	4	19208	6.07848	1	0.71919	0.691987
GOTERM_MF_DIRECT	GO:0035575~histone H4K20 demethylase activity	3	0.119142	0.0769346	PHF2, KDM7A, PHF8	2370	4	19208	6.07848	1	0.71919	0.691987
GOTERM_MF_DIRECT	GO:0141052~histone H3 demethylase activity	3	0.119142	0.0769346	KDM5C, KDM2A, PHF8	2370	4	19208	6.07848	1	0.71919	0.691987
GOTERM_MF_DIRECT	GO:0086007~voltage-gated calcium channel activity involved in cardiac muscle cell action potential	3	0.119142	0.0769346	CACNB2, CACNA2D1, CACNA1D	2370	4	19208	6.07848	1	0.71919	0.691987
GOTERM_MF_DIRECT	GO:0099186~structural constituent of postsynapse	3	0.119142	0.0769346	DNM3, HOMER1, SPTBN2	2370	4	19208	6.07848	1	0.71919	0.691987

## Sheet: Table S5
Table-S5:Primers used for qRT-PCR assays
Gene	Forward primer (5’-3’)	Reverse primer (5’-3’)
USP52	CCCAATTGTGGGTAACTGGC	GGACATCCTGGCCTTGTTCA
YAP1	GAACTGCTTCGGCAGGCAAT	TTGGTAACTGGCTACGCAGG
CTGF	CTGGAAGAGAACATTAAGAAGGGC	GTAATGGCAGGCACAGGTCT
CYR61	ACCAGGACTGTGAAGATGCG	AGCCTGTAGAAGGGAAACGC
GAPDH	AATGGGCAGCCGTTAGGAAA	GCCCAATACGACCAAATCAGAG

## Sheet: Table S6
Table-S6: primary antibodies and secondary antibodies in experiment
Antibody	Catalog No.	Source
USP52	ab241505	Abcam
YAP1	13584-1-AP	Proteintech
GAPDH	60004-1-Ig	Proteintech
Histone H3 Polyclonal antibody	17168-1-AP	Proteintech
Flag-tag	20543-1-AP	Proteintech
Myc-tag	AE070	ABclonal
HA-tag	2367	CST
USP52	16427-1-AP	Proteintech
CD8	A23305PM	ABclonal
PD-L1	28076-1-AP	Proteintech
Granzyme B	13588-1-AP	Proteintech
Goat Anti-Mouse IgG/HRP	SE131	Solarbio
Goat Anti-Rabbit IgG/HRP	SE134	Solarbio
Biotin-conjugated Goat Anti-Mouse IgG(H+L)	SA00004-1	Proteintech
Biotin-conjugated Goat Anti-Rabbit IgG(H+L)	SA00004-2	Proteintech
